# Supplementary material for: Combined Proteomic and Physiological Analysis of Chloroplasts Reveals Drought and Recovery Response Mechanisms in Nicotiana benthamiana
Source: Plants (Basel). 2021 Jun 2;10(6):1127. doi: 10.3390/plants10061127 (PMC8228571; doi:10.3390/plants10061127)
Supplement: Supplementary file 1 [file plants-10-01127-s001.zip]

Archive with 1 entries (1 files):
- plants-1208044-supplementary.xlsx
