# Supplementary material for: Combined Proteomic and Physiological Analysis of Chloroplasts Reveals Drought and Recovery Response Mechanisms in Nicotiana benthamiana
Source: Plants (Basel). 2021 Jun 2;10(6):1127. doi: 10.3390/plants10061127 (PMC8228571; doi:10.3390/plants10061127)
Supplement: Supplementary file 1 [file plants-10-01127-s001.zip › plants-1208044-supplementary.xlsx]

## Sheet: Sheet1
Accession	Description	D0	D1	D5	R1	R3
NbS00029487g0011.1	0 0|1|0|0|2|0|129; (*SWP) sp|Q2L907|PSAA_GOSHI (e_value=8e-51) Photosystem I P700 chlorophyll a apoprotein A1 OS=Gossypium hirsutum GN=psaA PE=3 SV=1;; (*ITAG) ATCG00350.1 (e_value=3e-51) | Symbols: PSAA | Photosystem I, PsaA/PsaB protein | chrC:39605-41857 REVERSE LENGTH=750;; (*ITAG) Solyc12g032980.1.1 (e_value=1e-17) evidence_code:10F0H1E0IEG genomic_reference:SL2.40ch12 gene_region:22322054-2…	0.774043	0.710513	1.09068	1.60375	0.913847
NbS00014580g0003.1	0 0|1|1|1|2|0|337; (*GB) gi|3036946|dbj|BAA25391.1| (e_value=0.0) light harvesting chlorophyll a/b-binding protein [Nicotiana sylvestris];; (*SWP) sp|P27493|CB22_TOBAC (e_value=0.0) Chlorophyll a-b binding protein 21, chloroplastic OS=Nicotiana tabacum GN=CAB21 PE=2 SV=1;; (*TAIR) AT1G29930.1 (e_value=9e-174) | Symbols: CAB1, AB140, CAB140, LHCB1.3 | chlorophyll A/B binding protein 1 | chr1:10478…	0.807977	0.8673	1.19575	1.63163	1.12099
NbS00000471g0009.1	0 0.33|1|1|1|3|0|301; (*GB) gi|115802|sp|P27494.1|CB23_TOBAC (e_value=0.0) RecName: Full=Chlorophyll a-b binding protein 36, chloroplastic; AltName: Full=LHCII type I CAB-36; Short=LHCP; Flags: Precursor;; (*SWP) sp|P27494|CB23_TOBAC (e_value=0.0) Chlorophyll a-b binding protein 36, chloroplastic OS=Nicotiana tabacum GN=CAB36 PE=3 SV=1;; (*TAIR) AT2G05100.1 (e_value=2e-171) | Symbols: LHCB2.1, LH…	0.789382	0.92767	1.21048	1.71298	1.2275
NbS00050671g0012.1	1 0.5|1|1|1|2|0|265; (*GB) gi|115802|sp|P27494.1|CB23_TOBAC (e_value=0.0) RecName: Full=Chlorophyll a-b binding protein 36, chloroplastic; AltName: Full=LHCII type I CAB-36; Short=LHCP; Flags: Precursor;; (*SWP) sp|P27494|CB23_TOBAC (e_value=0.0) Chlorophyll a-b binding protein 36, chloroplastic OS=Nicotiana tabacum GN=CAB36 PE=3 SV=1;; (*TAIR) AT2G05100.1 (e_value=3e-179) | Symbols: LHCB2.1, LHC…	0.7831	0.852189	1.10866	1.48428	1.08502
NbS00008347g0007.1	1 1|1|1|1|4|288|222; (*GB) gi|356517028|ref|XP_003527192.1| (e_value=3e-63) PREDICTED: thylakoid lumenal 16.5 kDa protein, chloroplastic-like isoform 1 [Glycine max];; (*SWP) sp|O22773|TL16_ARATH (e_value=7e-57) Thylakoid lumenal 16.5 kDa protein, chloroplastic OS=Arabidopsis thaliana GN=At4g02530 PE=1 SV=3;; (*TAIR) AT4G02530.1 (e_value=5e-58) | Symbols: | chloroplast thylakoid lumen protein | c…	0.774138	0.945563	1.10305	1.33263	0.974732
NbS00004264g0031.1	1 1|1|0.5|0.6|5|120|161; (*TAIR) AT5G51010.1 (e_value=8e-54) | Symbols: | Rubredoxin-like superfamily protein | chr5:20744615-20745344 FORWARD LENGTH=154;; (*ITAG) Solyc03g118130.2.1 (e_value=2e-73) genomic_reference:SL2.40ch03 gene_region:61134543-61136309 transcript_region:SL2.40ch03:61134543..61136309- go_terms:GO:0046872 functional_description:"Rubredoxin-like protein (AHRD V1 *--- A8JGB1_CHL…	0.786808	0.791645	1.04772	1.3572	1.08701
NbS00003519g0011.1	1 1|1|1|1|3|343|234; (*GB) gi|224131464|ref|XP_002321091.1| (e_value=4e-141) predicted protein [Populus trichocarpa];; (*SWP) sp|Q9SAC0|ZCIS_ARATH (e_value=2e-139) 15-cis-zeta-carotene isomerase, chloroplastic OS=Arabidopsis thaliana GN=Z-ISO PE=1 SV=1;; (*TAIR) AT1G10830.1 (e_value=1e-140) | Symbols: Z-ISO, Z-ISO1.1 | 15-cis-zeta-carotene isomerase | chr1:3605736-3607449 REVERSE LENGTH=367;; (*I…	0.99525	0.84315	1.0739	1.52073	1.30591
NbS00016807g0007.1	0 0|1|0.5|0.66|3|0|315; (*GB) gi|3036955|dbj|BAA25396.1| (e_value=1e-167) light harvesting chlorophyll a/b-binding protein [Nicotiana sylvestris];; (*SWP) sp|P07369|CB2G_SOLLC (e_value=2e-168) Chlorophyll a-b binding protein 3C, chloroplastic OS=Solanum lycopersicum GN=CAB3C PE=3 SV=1;; (*TAIR) AT1G29930.1 (e_value=5e-151) | Symbols: CAB1, AB140, CAB140, LHCB1.3 | chlorophyll A/B binding protein …	0.634356	0.89055	1.07695	1.65585	1.0827
NbS00010360g0001.1	‘-1 0|1|-1|1|1|0|99; (*GB) gi|81301547|ref|YP_398844.1| (e_value=5e-49) ATP D339 CF1 alpha subunit [Nicotiana tomentosiformis];; (*SWP) sp|Q33C53|ATPA_NICTO (e_value=1e-50) ATP synthase subunit alpha, chloroplastic OS=Nicotiana tomentosiformis GN=atpA PE=3 SV=1;; (*ITAG) ATCG00120.1 (e_value=3e-48) | Symbols: ATPA | ATP synthase subunit alpha | chrC:9938-11461 REVERSE LENGTH=507;; (*ITAG) Solyc06…	0.568546	0.859033	0.926925	1.61077	0.94159
NbS00027678g0004.1	0.5 0.2|1|0.5|0.6|5|0|202; (*GB) gi|225432876|ref|XP_002280020.1| (e_value=9e-82) PREDICTED: uncharacterized protein LOC100252711 [Vitis vinifera];; (*TAIR) AT5G43750.1 (e_value=9e-69) | Symbols: NDH18 | NAD(P)H dehydrogenase 18 | chr5:17580100-17581145 REVERSE LENGTH=212;; (*ITAG) Solyc09g083190.2.1 (e_value=5e-118) genomic_reference:SL2.40ch09 gene_region:64266291-64268554 transcript_region:SL2…	0.737168	0.914486	1.26581	1.60377	1.05936
NbS00009383g0013.1	1 0.66|1|1|1|3|0|297; (*GB) gi|225451038|ref|XP_002284939.1| (e_value=5e-139) PREDICTED: UPF0603 protein At1g54780, chloroplastic [Vitis vinifera];; (*SWP) sp|Q9ZVL6|U603_ARATH (e_value=1e-130) UPF0603 protein At1g54780, chloroplastic OS=Arabidopsis thaliana GN=At1g54780 PE=1 SV=1;; (*TAIR) AT1G54780.1 (e_value=7e-132) | Symbols: TLP18.3 | thylakoid lumen 18.3 kDa protein | chr1:20439533-20440953…	0.756843	0.952914	1.2568	1.59728	1.18286
NbS00019403g0016.1	1 1|1|1|1|2|349|265; (*GB) gi|29123378|gb|AAO62942.1| (e_value=0.0) chlorophyll a/b binding protein [Nicotiana tabacum];; (*SWP) sp|P12062|CB26_PETSP (e_value=0.0) Chlorophyll a-b binding protein 37, chloroplastic OS=Petunia sp. GN=CAB37 PE=3 SV=1;; (*TAIR) AT2G05100.1 (e_value=1e-175) | Symbols: LHCB2.1, LHCB2 | photosystem II light harvesting complex gene 2.1 | chr2:1823449-1824331 REVERSE LENG…	0.780778	0.833707	1.04281	1.40969	1.08798
NbS00010241g0007.1	-1 0|1|-1|1|1|0|108; (*GB) gi|118485650|gb|ABK94675.1| (e_value=1e-43) unknown [Populus trichocarpa];; (*SWP) sp|P31853|ATPX_SPIOL (e_value=3e-42) ATP synthase subunit b', chloroplastic OS=Spinacia oleracea GN=ATPG PE=1 SV=2;; (*TAIR) AT4G32260.1 (e_value=2e-40) | Symbols: | ATPase, F0 complex, subunit B/B', bacterial/chloroplast | chr4:15573859-15574586 REVERSE LENGTH=219;; (*ITAG) Solyc06g06600…	0.764443	1.07386	1.25103	1.4845	1.05069
NbS00014580g0005.1	-1 0|1|-1|1|1|0|231; (*GB) gi|3036944|dbj|BAA25389.1| (e_value=1e-167) light harvesting chlorophyll a/b-binding protein [Nicotiana sylvestris];; (*SWP) sp|P27493|CB22_TOBAC (e_value=3e-168) Chlorophyll a-b binding protein 21, chloroplastic OS=Nicotiana tabacum GN=CAB21 PE=2 SV=1;; (*TAIR) AT1G29930.1 (e_value=2e-154) | Symbols: CAB1, AB140, CAB140, LHCB1.3 | chlorophyll A/B binding protein 1 | ch…	0.838639	0.908366	1.08505	1.58456	0.965169
NbS00000987g0002.1	0 0|1|1|1|3|0|221; (*GB) gi|115805|sp|P27495.1|CB24_TOBAC (e_value=2e-118) RecName: Full=Chlorophyll a-b binding protein 40, chloroplastic; AltName: Full=LHCII type I CAB-40; Short=LHCP; Flags: Precursor;; (*SWP) sp|P27495|CB24_TOBAC (e_value=5e-120) Chlorophyll a-b binding protein 40, chloroplastic OS=Nicotiana tabacum GN=CAB40 PE=2 SV=1;; (*TAIR) AT1G29930.1 (e_value=4e-106) | Symbols: CAB1, AB…	0.65261	0.920634	1.06685	1.81889	1.04122
NbS00038432g0004.1	1 0.66|1|1|1|3|0|141; (*GB) gi|2499966|sp|Q41228.1|PSAEA_NICSY (e_value=2e-59) RecName: Full=Photosystem I reaction center subunit IV A, chloroplastic; Short=PSI-E A; Contains: RecName: Full=Photosystem I reaction center subunit IV A isoform 2; Flags: Precursor;; (*SWP) sp|Q41228|PSAEA_NICSY (e_value=7e-61) Photosystem I reaction center subunit IV A, chloroplastic OS=Nicotiana sylvestris GN=PSAEA…	0.818463	0.879537	1.08786	1.3734	1.05542
NbS00019085g0006.1	1 1|1|1|1|3|512|143; (*GB) gi|2499967|sp|Q41229.1|PSAEB_NICSY (e_value=3e-57) RecName: Full=Photosystem I reaction center subunit IV B, chloroplastic; Short=PSI-E B; Contains: RecName: Full=Photosystem I reaction center subunit IV B isoform 2; Flags: Precursor;; (*SWP) sp|Q41229|PSAEB_NICSY (e_value=1e-58) Photosystem I reaction center subunit IV B, chloroplastic OS=Nicotiana sylvestris GN=PSAEB …	0.810855	0.887966	1.23092	1.60432	1.10933
NbS00044787g0007.1	0.54 0.66|0.91|0.72|0.66|12|502|584; (*GB) gi|242097170|ref|XP_002439075.1| (e_value=3e-118) hypothetical protein SORBIDRAFT_10g031120 [Sorghum bicolor];; (*SWP) sp|Q5Z5A8|P2SAF_ORYSJ (e_value=2e-118) Photosystem II stability/assembly factor HCF136, chloroplastic OS=Oryza sativa subsp. japonica GN=HCF136 PE=3 SV=1;; (*TAIR) AT5G23120.1 (e_value=6e-115) | Symbols: HCF136 | photosystem II stability…	0.869073	0.909786	1.12138	1.43778	0.978527
NbS00006290g0001.1	-1 0|1|-1|1|1|0|267; (*GB) gi|3036955|dbj|BAA25396.1| (e_value=0.0) light harvesting chlorophyll a/b-binding protein [Nicotiana sylvestris];; (*SWP) sp|P27496|CB25_TOBAC (e_value=0.0) Chlorophyll a-b binding protein 50, chloroplastic OS=Nicotiana tabacum GN=CAB50 PE=2 SV=1;; (*TAIR) AT1G29930.1 (e_value=8e-174) | Symbols: CAB1, AB140, CAB140, LHCB1.3 | chlorophyll A/B binding protein 1 | chr1:104…	0.769576	0.855219	1.19496	1.49889	1.08749
NbS00036008g0006.1	0.75 0.6|1|0.75|0.6|5|0|291; (*GB) gi|115765|sp|P10708.1|CB12_SOLLC (e_value=4e-172) RecName: Full=Chlorophyll a-b binding protein 7, chloroplastic; AltName: Full=LHCI type II CAB-7; Flags: Precursor;; (*SWP) sp|P10708|CB12_SOLLC (e_value=1e-173) Chlorophyll a-b binding protein 7, chloroplastic OS=Solanum lycopersicum GN=CAB7 PE=3 SV=1;; (*TAIR) AT3G61470.1 (e_value=3e-140) | Symbols: LHCA2 | pho…	0.765306	0.925011	1.19416	1.59262	1.08205
NbS00008403g0003.1	0.6 0.66|0.83|1|1|6|0|139; (*GB) gi|25373339|pir||C96792 (e_value=1e-62) unknown protein F14G6.5 [imported] - Arabidopsis thaliana;; (*SWP) sp|Q9S720|PPD3_ARATH (e_value=5e-58) PsbP domain-containing protein 3, chloroplastic OS=Arabidopsis thaliana GN=PPD3 PE=1 SV=2;; (*TAIR) AT1G76450.1 (e_value=4e-59) | Symbols: | Photosystem II reaction center PsbP family protein | chr1:28684618-28686109 FORWA…	0.812013	0.829033	1.04093	1.28061	0.918647
NbS00003625g0001.1	-1 0|1|-1|1|1|0|267; (*GB) gi|3036955|dbj|BAA25396.1| (e_value=0.0) light harvesting chlorophyll a/b-binding protein [Nicotiana sylvestris];; (*SWP) sp|P27492|CB21_TOBAC (e_value=0.0) Chlorophyll a-b binding protein 16, chloroplastic OS=Nicotiana tabacum GN=CAB16 PE=2 SV=1;; (*TAIR) AT1G29930.1 (e_value=6e-166) | Symbols: CAB1, AB140, CAB140, LHCB1.3 | chlorophyll A/B binding protein 1 | chr1:104…	0.839474	0.937136	1.22936	1.54642	1.08991
NbS00006067g0008.1	1 1|1|1|1|4|339|233; (*GB) gi|225456361|ref|XP_002280221.1| (e_value=2e-91) PREDICTED: thylakoid lumenal 17.9 kDa protein, chloroplastic [Vitis vinifera];; (*SWP) sp|Q9SW33|TL1Y_ARATH (e_value=1e-70) Thylakoid lumenal 17.9 kDa protein, chloroplastic OS=Arabidopsis thaliana GN=At4g24930 PE=1 SV=1;; (*TAIR) AT4G24930.1 (e_value=1e-71) | Symbols: | thylakoid lumenal 17.9 kDa protein, chloroplast | c…	0.793731	0.871492	1.07694	1.39236	0.937435
NbS00005377g0022.1	1 1|1|0|0|2|152|265; (*GB) gi|3036946|dbj|BAA25391.1| (e_value=0.0) light harvesting chlorophyll a/b-binding protein [Nicotiana sylvestris];; (*SWP) sp|P27493|CB22_TOBAC (e_value=0.0) Chlorophyll a-b binding protein 21, chloroplastic OS=Nicotiana tabacum GN=CAB21 PE=2 SV=1;; (*TAIR) AT1G29930.1 (e_value=1e-175) | Symbols: CAB1, AB140, CAB140, LHCB1.3 | chlorophyll A/B binding protein 1 | chr1:104…	0.774151	0.853505	1.081	1.38873	1.08198
NbS00017789g0028.1	1 1|1|0.75|1|5|318|304; (*GB) gi|224119740|ref|XP_002331149.1| (e_value=2e-122) predicted protein [Populus trichocarpa];; (*SWP) sp|Q8H0W1|PLSP1_ARATH (e_value=1e-115) Chloroplast processing peptidase OS=Arabidopsis thaliana GN=PLSP1 PE=2 SV=2;; (*TAIR) AT3G24590.1 (e_value=9e-117) | Symbols: PLSP1 | plastidic type i signal peptidase 1 | chr3:8970694-8972020 FORWARD LENGTH=291;; (*ITAG) Solyc12g0…	0.853553	0.865437	1.1196	1.33676	1.03771
NbS00013474g0004.1	1 1|1|0.75|0.6|5|1054|250; (*GB) gi|359478527|ref|XP_002275876.2| (e_value=3e-105) PREDICTED: NAD(P)H-quinone oxidoreductase subunit N [Vitis vinifera];; (*SWP) sp|B8HUU1|NDHN_CYAP4 (e_value=2e-41) NAD(P)H-quinone oxidoreductase subunit N OS=Cyanothece sp. (strain PCC 7425 / ATCC 29141) GN=ndhN PE=3 SV=1;; (*TAIR) AT5G58260.1 (e_value=5e-100) | Symbols: | oxidoreductases, acting on NADH or NADPH,…	0.908511	0.892622	1.29436	1.48966	1.09883
NbS00036890g0012.1	1 1|1|0.88|0.8|10|241|341; (*SWP) sp|Q55403|Y575_SYNY3 (e_value=8e-26) Thylakoid membrane protein slr0575 OS=Synechocystis sp. (strain PCC 6803 / Kazusa) GN=slr0575 PE=4 SV=1;; (*TAIR) AT5G38660.1 (e_value=1e-99) | Symbols: APE1 | acclimation of photosynthesis to environment | chr5:15473285-15475497 REVERSE LENGTH=286;; (*ITAG) Solyc03g034170.2.1 (e_value=4e-131) genomic_reference:SL2.40ch03 gene…	0.944885	1.04575	1.188	1.50715	1.036
NbS00018014g0011.1	0.5 0.66|1|0.62|0.66|9|0|346; (*TAIR) AT3G19090.1 (e_value=1e-60) | Symbols: | RNA-binding protein | chr3:6601466-6603709 FORWARD LENGTH=455;; (*ITAG) Solyc01g108310.2.1 (e_value=4e-156) genomic_reference:SL2.40ch01 gene_region:87429824-87432064 transcript_region:SL2.40ch01:87429824..87432064+ go_terms:GO:0003676,GO:0000166 functional_description:"Os11g0248200 protein (Fragment) (AHRD V1 *--- Q0I…	0.911081	1.053	1.30177	1.47318	1.14325
NbS00014092g0006.1	1 1|1|1|1|3|280|265; (*GB) gi|115794|sp|P27489.1|CB23_SOLLC (e_value=4e-177) RecName: Full=Chlorophyll a-b binding protein 13, chloroplastic; AltName: Full=LHCII type III CAB-13; Flags: Precursor;; (*SWP) sp|P27489|CB23_SOLLC (e_value=1e-178) Chlorophyll a-b binding protein 13, chloroplastic OS=Solanum lycopersicum GN=CAB13 PE=1 SV=1;; (*TAIR) AT5G54270.1 (e_value=2e-168) | Symbols: LHCB3, LHCB3*…	0.776159	0.759256	0.926256	1.213	0.934496
NbS00023400g0001.1	-1 0|1|-1|1|1|0|111; (*GB) gi|224054994|ref|XP_002298398.1| (e_value=4e-22) predicted protein [Populus trichocarpa];; (*SWP) sp|P31336|PST2_GOSHI (e_value=6e-15) Photosystem II 5 kDa protein, chloroplastic OS=Gossypium hirsutum GN=PSBT PE=4 SV=1;; (*TAIR) AT1G51400.1 (e_value=1e-16) | Symbols: | Photosystem II 5 kD protein | chr1:19052172-19052492 REVERSE LENGTH=106;; (*ITAG) Solyc12g099650.1.1 (…	0.828953	0.828828	1.06723	1.35433	0.969524
NbS00008079g0001.1	0 0.66|1|0|0.33|3|1734|115; (*GB) gi|356537186|ref|XP_003537110.1| (e_value=3e-72) PREDICTED: photosystem II reaction center PSB28 protein, chloroplastic-like [Glycine max];; (*SWP) sp|Q0JG75|PSB28_ORYSJ (e_value=1e-69) Photosystem II reaction center PSB28 protein, chloroplastic OS=Oryza sativa subsp. japonica GN=PSB28 PE=2 SV=2;; (*TAIR) AT4G28660.1 (e_value=6e-68) | Symbols: PSB28 | photosystem…	0.79533	1.30134	1.09539	1.20823	0.964978
NbS00007371g0002.1	-1 0|1|-1|1|1|0|245; (*GB) gi|224104053|ref|XP_002313298.1| (e_value=2e-90) predicted protein [Populus trichocarpa];; (*SWP) sp|P82658|TL19_ARATH (e_value=1e-88) Thylakoid lumenal 19 kDa protein, chloroplastic OS=Arabidopsis thaliana GN=At3g63540 PE=1 SV=2;; (*TAIR) AT3G63540.1 (e_value=1e-82) | Symbols: | Mog1/PsbP/DUF1795-like photosystem II reaction center PsbP family protein | chr3:23459372-2…	0.766544	0.970053	1.09631	1.3909	1.0892
NbS00005430g0008.1	0 0|1|0|0|2|0|311; (*SWP) sp|P32980|ATPD_TOBAC (e_value=2e-114) ATP synthase delta chain, chloroplastic OS=Nicotiana tabacum GN=ATPD PE=2 SV=1;; (*TAIR) AT4G09650.1 (e_value=7e-52) | Symbols: ATPD | ATP synthase delta-subunit gene | chr4:6100799-6101503 FORWARD LENGTH=234;; (*ITAG) Solyc12g056830.1.1 (e_value=2e-81) evidence_code:10F0H1E1IEG genomic_reference:SL2.40ch12 gene_region:48264644-48265…	0.855952	0.966684	1.12637	1.3318	1.01757
NbS00036297g0009.1	0.83 0.92|1|0.75|0.69|13|0|338; (*GB) gi|224068600|ref|XP_002326155.1| (e_value=8e-149) predicted protein [Populus trichocarpa];; (*SWP) sp|P96554|Y319_MYXXA (e_value=3e-57) Uncharacterized membrane protein STKORF319 OS=Myxococcus xanthus PE=3 SV=1;; (*TAIR) AT5G12130.1 (e_value=1e-134) | Symbols: PDE149, ATTERC | integral membrane TerC family protein | chr5:3919613-3922154 FORWARD LENGTH=384;; (…	0.796058	0.845922	1.00925	1.30216	0.997365
NbS00025607g0004.1	-1 0|1|-1|1|1|0|125; (*GB) gi|297819754|ref|XP_002877760.1| (e_value=2e-64) hypothetical protein ARALYDRAFT_906395 [Arabidopsis lyrata subsp. lyrata];; (*TAIR) AT3G50685.1 (e_value=3e-64) | Symbols: | unknown protein; Has 52 Blast hits to 46 proteins in 20 species: Archae - 0; Bacteria - 0; Metazoa - 0; Fungi - 0; Plants - 45; Viruses - 0; Other Eukaryotes - 7 (source: NCBI BLink). | chr3:1883427…	0.907568	0.898579	1.09059	1.40346	1.03898
NbS00003231g0004.1	-1 0|1|-1|1|1|0|110; (*GB) gi|206586409|gb|ACI15739.1| (e_value=5e-20) chloroplast photosystem II 5 kDa precursor protein [Picrorhiza kurrooa];; (*SWP) sp|P31336|PST2_GOSHI (e_value=7e-14) Photosystem II 5 kDa protein, chloroplastic OS=Gossypium hirsutum GN=PSBT PE=4 SV=1;; (*ITAG) Solyc12g099650.1.1 (e_value=3e-44) evidence_code:10F1H0E1IEG genomic_reference:SL2.40ch12 gene_region:65050922-65051…	0.834419	0.826053	0.909357	1.30884	0.943124
NbS00059297g0004.1	0.8 0.83|1|0.4|0.33|6|114|221; (*GB) gi|225438635|ref|XP_002281281.1| (e_value=1e-86) PREDICTED: probable FKBP-type peptidyl-prolyl cis-trans isomerase 4, chloroplastic [Vitis vinifera];; (*SWP) sp|Q9SCY3|FK162_ARATH (e_value=1e-76) Peptidyl-prolyl cis-trans isomerase FKBP16-2, chloroplastic OS=Arabidopsis thaliana GN=FKBP16-2 PE=1 SV=1;; (*TAIR) AT4G39710.1 (e_value=7e-78) | Symbols: FKBP16-2 | …	0.877642	0.876568	1.09025	1.35403	1.05274
NbS00030369g0003.1	-1 0|1|-1|1|1|0|169; (*GB) gi|256860445|gb|ACV32157.1| (e_value=3e-101) chloroplast plastocyanin precursor [Nicotiana benthamiana];; (*SWP) sp|P17340|PLAS_SOLLC (e_value=9e-84) Plastocyanin, chloroplastic OS=Solanum lycopersicum GN=PETE PE=2 SV=1;; (*TAIR) AT1G20340.1 (e_value=7e-68) | Symbols: DRT112, PETE2 | Cupredoxin superfamily protein | chr1:7042770-7043273 REVERSE LENGTH=167;; (*ITAG) Soly…	0.72623	0.93148	1.01444	1.12685	0.805867
NbS00018371g0002.1	-1 0|1|-1|1|1|0|204; (*GB) gi|296089919|emb|CBI39738.3| (e_value=1e-96) unnamed protein product [Vitis vinifera];; (*SWP) sp|Q9FM67|TI205_ARATH (e_value=9e-90) Protein TIC 20-v, chloroplastic OS=Arabidopsis thaliana GN=TIC20-V PE=2 SV=1;; (*TAIR) AT5G55710.1 (e_value=7e-91) | Symbols: | FUNCTIONS IN: molecular_function unknown; INVOLVED IN: biological_process unknown; LOCATED IN: chloroplast thyl…	0.815981	0.722417	0.80119	1.35136	0.855735
NbS00046982g0002.1	0.5 0|0.66|1|1|3|0|107; (*GB) gi|397555|emb|CAA43841.1| (e_value=3e-41) photosystem I psaH protein [Nicotiana sylvestris];; (*SWP) sp|O04006|PSAH_BRARA (e_value=6e-36) Photosystem I reaction center subunit VI, chloroplastic OS=Brassica rapa GN=PSAH PE=2 SV=1;; (*TAIR) AT1G52230.1 (e_value=2e-36) | Symbols: PSAH2, PSAH-2, PSI-H | photosystem I subunit H2 | chr1:19454902-19455508 FORWARD LENGTH=145…	0.771188	0.8639	1.14313	1.39405	1.05593
NbS00054698g0008.1	0.75 0.8|1|1|1|5|0|230; (*SWP) sp|P27521|CA4_ARATH (e_value=1e-37) Chlorophyll a-b binding protein 4, chloroplastic OS=Arabidopsis thaliana GN=LHCA4 PE=1 SV=1;; (*TAIR) AT1G45474.2 (e_value=3e-78) | Symbols: LHCA5 | photosystem I light harvesting complex gene 5 | chr1:17179353-17180439 FORWARD LENGTH=256;; (*ITAG) Solyc07g022900.2.1 (e_value=3e-91) genomic_reference:SL2.40ch07 gene_region:2322480…	0.855573	0.903128	1.04639	1.321	0.983291
NbS00023213g0005.1	1 0.75|1|1|1|4|143|490; (*GB) gi|225439719|ref|XP_002273138.1| (e_value=0.0) PREDICTED: serine/threonine-protein kinase STN8, chloroplastic [Vitis vinifera];; (*SWP) sp|Q9LZV4|STN8_ARATH (e_value=0.0) Serine/threonine-protein kinase STN8, chloroplastic OS=Arabidopsis thaliana GN=STN8 PE=2 SV=1;; (*TAIR) AT5G01920.1 (e_value=0.0) | Symbols: STN8 | Protein kinase superfamily protein | chr5:359154-3…	0.826491	0.882099	1.15113	1.40036	1.08664
NbS00017573g0006.1	1 1|1|1|1|4|142|350; (*TAIR) AT3G26580.1 (e_value=2e-113) | Symbols: | Tetratricopeptide repeat (TPR)-like superfamily protein | chr3:9758933-9760349 FORWARD LENGTH=350;; (*ITAG) Solyc05g013480.2.1 (e_value=0.0) genomic_reference:SL2.40ch05 gene_region:6685702-6691461 transcript_region:SL2.40ch05:6685702..6691461- functional_description:"ATP-dependent protease Clp ATPase subunit (AHRD V1 *--- B6S…	0.713917	0.974575	1.05004	1.41718	0.991349
NbS00007712g0010.1	0 0|1|0|0|2|0|106; (*GB) gi|11465994|ref|NP_054536.1| (e_value=9e-54) ribosomal protein L16 [Nicotiana tabacum];; (*SWP) sp|P06384|RK16_TOBAC (e_value=3e-55) 50S ribosomal protein L16, chloroplastic OS=Nicotiana tabacum GN=rpl16 PE=3 SV=1;; (*ITAG) ATCG00790.1 (e_value=1e-49) | Symbols: RPL16 | ribosomal protein L16 | chrC:81189-82652 REVERSE LENGTH=135;; (*ITAG) Solyc01g007600.2.1 (e_value=9e-55…	0.812619	1.02357	0.748296	1.26022	0.906452
NbS00025596g0030.1	1 0.8|1|0.5|0.4|5|376|185; (*GB) gi|357487425|ref|XP_003614000.1| (e_value=6e-53) hypothetical protein MTR_5g043580 [Medicago truncatula];; (*TAIR) AT2G03420.1 (e_value=3e-43) | Symbols: | unknown protein; Has 38 Blast hits to 38 proteins in 17 species: Archae - 0; Bacteria - 0; Metazoa - 0; Fungi - 0; Plants - 38; Viruses - 0; Other Eukaryotes - 0 (source: NCBI BLink). | chr2:1035100-1035937 REV…	0.79002	0.919819	1.19017	1.43039	1.07113
NbS00009360g0001.1	0 0|1|1|1|2|0|149; (*TAIR) AT4G19100.1 (e_value=5e-16) | Symbols: PAM68 | Protein of unknown function (DUF3464) | chr4:10453453-10454359 FORWARD LENGTH=214;; (*ITAG) Solyc12g096100.1.1 (e_value=5e-27) evidence_code:10F0H1E0IEG genomic_reference:SL2.40ch12 gene_region:63499162-63499743 transcript_region:SL2.40ch12:63499162..63499743+ functional_description:"ABC-type Co2+ transport system permease …	0.925426	1.07299	1.13006	1.40146	1.04655
NbS00020743g0011.1	1 0.5|1|1|1|2|0|125; (*GB) gi|255581635|ref|XP_002531621.1| (e_value=6e-59) 50S ribosomal protein L15, putative [Ricinus communis];; (*SWP) sp|P25873|RK15_ARATH (e_value=3e-57) 50S ribosomal protein L15, chloroplastic OS=Arabidopsis thaliana GN=RPL15 PE=1 SV=2;; (*TAIR) AT3G25920.1 (e_value=2e-58) | Symbols: RPL15 | ribosomal protein L15 | chr3:9491268-9492558 REVERSE LENGTH=277;; (*ITAG) Solyc05…	0.893819	1.00088	0.994936	1.36645	0.997616
NbS00025230g0004.1	0.25 0.4|1|0.5|0.4|5|0|140; (*TAIR) AT2G34860.2 (e_value=4e-44) | Symbols: EDA3 | DnaJ/Hsp40 cysteine-rich domain superfamily protein | chr2:14708380-14709804 FORWARD LENGTH=186;; (*ITAG) Solyc01g006130.2.1 (e_value=3e-68) genomic_reference:SL2.40ch01 gene_region:785470-789814 transcript_region:SL2.40ch01:785470..789814+ go_terms:GO:0006457 functional_description:"Homology to unknown gene (AHRD V…	0.789112	0.909251	1.0083	1.21736	0.997509
NbS00000733g0001.1	-1 0|1|-1|1|1|0|206; (*GB) gi|225451241|ref|XP_002276406.1| (e_value=3e-62) PREDICTED: rubredoxin-like [Vitis vinifera];; (*SWP) sp|Q9XBL8|RUBR_ANAVT (e_value=2e-16) Rubredoxin OS=Anabaena variabilis (strain ATCC 29413 / PCC 7937) GN=rub PE=3 SV=1;; (*TAIR) AT1G54500.1 (e_value=4e-55) | Symbols: | Rubredoxin-like superfamily protein | chr1:20357084-20357671 REVERSE LENGTH=195;; (*ITAG) Solyc01g09…	0.823355	1.11767	1.20551	1.39604	0.961251
NbS00019216g0003.1	1 1|1|1|1|4|0|138; (*GB) gi|225431463|ref|XP_002280638.1| (e_value=2e-33) PREDICTED: uncharacterized protein LOC100248924 [Vitis vinifera];; (*TAIR) AT1G74880.1 (e_value=2e-35) | Symbols: NDH-O | NAD(P)H:plastoquinone dehydrogenase complex subunit O | chr1:28130112-28131020 REVERSE LENGTH=158;; (*ITAG) Solyc11g006020.1.1 (e_value=2e-39) evidence_code:10F1H1E1IEG genomic_reference:SL2.40ch11 gene_…	0.83516	1.02025	1.35459	1.70939	1.20667
NbS00004626g0017.1	0 0|1|0|0|3|0|115; (*GB) gi|21633600|gb|AAM55641.1| (e_value=5e-36) PsbE [Merremia hastata];; (*SWP) sp|Q0ZJ03|PSBE_VITVI (e_value=2e-37) Cytochrome b559 subunit alpha OS=Vitis vinifera GN=psbE PE=3 SV=1;; (*ITAG) ATCG00580.1 (e_value=1e-38) | Symbols: PSBE | photosystem II reaction center protein E | chrC:64071-64322 REVERSE LENGTH=83;; (*ITAG) Solyc10g045230.1.1 (e_value=3e-23) evidence_code:10…	0.696381	0.70294	0.599852	1.16727	0.752558
NbS00028219g0004.1	-1 0|1|-1|1|1|0|215; (*GB) gi|357486707|ref|XP_003613641.1| (e_value=1e-76) Putativ eribonuclease P [Medicago truncatula];; (*TAIR) AT1G14345.1 (e_value=3e-77) | Symbols: | NAD(P)-linked oxidoreductase superfamily protein | chr1:4899176-4899766 FORWARD LENGTH=196;; (*ITAG) Solyc01g010640.2.1 (e_value=6e-97) genomic_reference:SL2.40ch01 gene_region:5646161-5647113 transcript_region:SL2.40ch01:5646…	0.824445	0.973053	1.07014	1.32928	0.976979
NbS00006011g0201.1	-1 0|1|-1|1|1|0|115	0.664643	0.896722	0.98583	1.1583	0.920608
NbS00006166g0002.1	0.71 0.62|0.87|1|1|8|0|394; (*GB) gi|224103659|ref|XP_002313143.1| (e_value=0.0) predicted protein [Populus trichocarpa];; (*TAIR) AT3G19490.1 (e_value=5e-179) | Symbols: ATNHD1, NHD1 | sodium:hydrogen antiporter 1 | chr3:6754875-6758127 REVERSE LENGTH=576;; (*ITAG) Solyc11g044540.1.1 (e_value=0.0) evidence_code:10F0H1E1IEG genomic_reference:SL2.40ch11 gene_region:35907027-35917923 transcript_reg…	0.811712	1.01685	0.950423	1.61575	1.0644
NbS00052312g0004.1	1 0.66|1|0.5|0.66|3|0|250; (*SWP) sp|P27521|CA4_ARATH (e_value=1e-154) Chlorophyll a-b binding protein 4, chloroplastic OS=Arabidopsis thaliana GN=LHCA4 PE=1 SV=1;; (*TAIR) AT3G47470.1 (e_value=9e-156) | Symbols: LHCA4, CAB4 | light-harvesting chlorophyll-protein complex I subunit A4 | chr3:17493622-17494773 REVERSE LENGTH=251;; (*ITAG) Solyc06g069730.2.1 (e_value=2e-172) genomic_reference:SL2.40…	0.844495	1.17554	0.923173	1.56251	0.803241
NbS00019994g0009.1	1 1|1|0.33|0.5|4|338|159; (*GB) gi|55294668|emb|CAH69231.1| (e_value=1e-95) putative ML domain protein [Nicotiana glauca];; (*TAIR) AT3G11780.1 (e_value=7e-50) | Symbols: | MD-2-related lipid recognition domain-containing protein / ML domain-containing protein | chr3:3724326-3725476 REVERSE LENGTH=153;; (*ITAG) Solyc01g006900.2.1 (e_value=7e-81) genomic_reference:SL2.40ch01 gene_region:1473003-14…	0.76145	0.826505	1.08534	1.34402	1.02503
NbS00024617g0001.1	1 0.5|1|0|0|2|224|115; (*ITAG) Solyc06g076790.1.1 (e_value=1e-28) evidence_code:10F1H0E1IEG genomic_reference:SL2.40ch06 gene_region:44091817-44092137 transcript_region:SL2.40ch06:44091817..44092137- functional_description:"Unknown Protein (AHRD V1)";	0.545099	0.790448	0.771826	1.17922	0.998005
NbS00005937g0105.1	0 0|0.5|1|1|2|0|167	0.959414	1.06966	1.89106	2.20667	1.26699
NbS00032684g0004.1	1 1|1|1|1|5|391|217; (*GB) gi|359497145|ref|XP_002264869.2| (e_value=2e-62) PREDICTED: 50S ribosomal protein L19, chloroplastic [Vitis vinifera];; (*SWP) sp|Q8W463|RK191_ARATH (e_value=1e-59) 50S ribosomal protein L19-1, chloroplastic OS=Arabidopsis thaliana GN=At4g17560 PE=2 SV=1;; (*TAIR) AT4G17560.1 (e_value=9e-61) | Symbols: | Ribosomal protein L19 family protein | chr4:9780343-9781752 FORWAR…	0.743569	0.804161	0.909189	1.35352	1.04557
NbS00037487g0003.1	0 0|0.5|0|0.5|2|0|518; (*SWP) sp|Q9MT28|THRC_SOLTU (e_value=0.0) Threonine synthase, chloroplastic OS=Solanum tuberosum PE=2 SV=1;; (*TAIR) AT4G29840.1 (e_value=0.0) | Symbols: MTO2, TS | Pyridoxal-5'-phosphate-dependent enzyme family protein | chr4:14599434-14601014 REVERSE LENGTH=526;; (*ITAG) Solyc03g121910.1.1 (e_value=0.0) evidence_code:10F1H1E1IEG genomic_reference:SL2.40ch03 gene_region:63…	1.61298	0.937055	0.629162	0.605946	0.703209
NbS00007070g0220.1	0.88 0.8|1|0.88|0.8|10|0|295	1.04857	0.796223	0.676582	0.339987	0.547294
NbS00005095g0002.1	0 0|1|1|1|2|0|243; (*GB) gi|193290702|gb|ACF17659.1| (e_value=1e-111) putative 3-isopropylmalate dehydrogenase small subunit [Capsicum annuum];; (*SWP) sp|B5YHE5|LEUD_THEYD (e_value=1e-16) 3-isopropylmalate dehydratase small subunit OS=Thermodesulfovibrio yellowstonii (strain ATCC 51303 / DSM 11347 / YP87) GN=leuD PE=3 SV=1;; (*TAIR) AT2G43090.1 (e_value=5e-82) | Symbols: | Aconitase/3-isopropylm…	1.23088	0.918653	0.690698	0.56517	0.741035
NbS00000418g0117.1	0.94 0.94|0.94|1|1|18|0|1282	1.47319	1.09932	0.80117	0.558723	0.91157
NbS00005332g0008.1	1 0.87|1|0.85|0.75|8|0|301; (*GB) gi|77999259|gb|ABB16976.1| (e_value=0.0) GTP-binding-like protein [Solanum tuberosum];; (*SWP) sp|Q41009|TOC34_PEA (e_value=6e-151) Translocase of chloroplast 34 OS=Pisum sativum GN=TOC34 PE=1 SV=1;; (*TAIR) AT5G05000.1 (e_value=7e-151) | Symbols: TOC34, ATTOC34, OEP34 | translocon at the outer envelope membrane of chloroplasts 34 | chr5:1474262-1475772 REVERSE L…	1.31559	1.02689	0.80919	0.677254	0.861604
NbS00011945g0014.1	1 1|1|0.72|0.91|12|307|615; (*GB) gi|224112799|ref|XP_002316296.1| (e_value=0.0) predicted protein [Populus trichocarpa];; (*SWP) sp|Q8Z068|SYM_NOSS1 (e_value=0.0) Methionine--tRNA ligase OS=Nostoc sp. (strain PCC 7120 / UTEX 2576) GN=metG PE=3 SV=1;; (*TAIR) AT3G55400.1 (e_value=0.0) | Symbols: OVA1 | methionyl-tRNA synthetase / methionine--tRNA ligase / MetRS (cpMetRS) | chr3:20535809-20538999 …	1.00235	0.704441	0.4392	0.313048	0.57056
NbS00014462g0015.1	1 0.33|1|1|1|3|0|355; (*GB) gi|30013665|gb|AAP03875.1| (e_value=0.0) putative chloroplast thiazole biosynthetic protein [Nicotiana tabacum];; (*SWP) sp|F6H9A9|THI41_VITVI (e_value=0.0) Thiamine thiazole synthase 1, chloroplastic OS=Vitis vinifera GN=THI1-1 PE=3 SV=1;; (*TAIR) AT5G54770.1 (e_value=0.0) | Symbols: THI1, TZ, THI4 | thiazole biosynthetic enzyme, chloroplast (ARA6) (THI1) (THI4) | chr…	1.38636	0.993427	0.789195	0.542261	0.682769
NbS00017400g0004.1	0.7 0.54|0.90|1|1|11|0|928; (*SWP) sp|P31542|CLPAB_SOLLC (e_value=0.0) ATP-dependent Clp protease ATP-binding subunit clpA homolog CD4B, chloroplastic OS=Solanum lycopersicum GN=CD4B PE=3 SV=1;; (*TAIR) AT5G50920.1 (e_value=0.0) | Symbols: CLPC, ATHSP93-V, HSP93-V, DCA1, CLPC1 | CLPC homologue 1 | chr5:20715710-20719800 REVERSE LENGTH=929;; (*ITAG) Solyc12g042060.1.1 (e_value=0.0) evidence_code:1…	1.22794	1.0481	0.863703	0.774175	0.913465
NbS00060344g0003.1	1 0.66|1|1|1|3|0|153; (*GB) gi|71370259|gb|AAZ30377.1| (e_value=1e-106) PHB2 [Nicotiana benthamiana];; (*SWP) sp|Q54Q31|PHB2_DICDI (e_value=3e-70) Prohibitin-2 OS=Dictyostelium discoideum GN=phbB PE=3 SV=1;; (*TAIR) AT4G28510.1 (e_value=7e-101) | Symbols: ATPHB1, PHB1 | prohibitin 1 | chr4:14084970-14086372 REVERSE LENGTH=288;; (*ITAG) Solyc10g008140.2.1 (e_value=1e-107) genomic_reference:SL2.40c…	1.08073	0.770779	0.755202	0.604648	0.694127
NbS00004488g0011.1	0.8 0.5|1|0.8|0.66|6|0|669; (*GB) gi|225443272|ref|XP_002273552.1| (e_value=0.0) PREDICTED: d-3-phosphoglycerate dehydrogenase, chloroplastic-like [Vitis vinifera];; (*SWP) sp|O04130|SERA_ARATH (e_value=0.0) D-3-phosphoglycerate dehydrogenase, chloroplastic OS=Arabidopsis thaliana GN=At1g17745 PE=1 SV=2;; (*TAIR) AT1G17745.1 (e_value=0.0) | Symbols: PGDH | D-3-phosphoglycerate dehydrogenase | chr…	1.29116	0.961118	0.840342	0.715452	0.897505
NbS00057295g0001.1	0.75 0.69|1|0.91|0.84|13|344|382; (*GB) gi|350537825|ref|NP_001234056.1| (e_value=0.0) malate dehydrogenase [Solanum lycopersicum];; (*SWP) sp|O48902|MDHP_MEDSA (e_value=0.0) Malate dehydrogenase [NADP], chloroplastic OS=Medicago sativa GN=MDH1 PE=2 SV=1;; (*TAIR) AT5G58330.1 (e_value=4e-168) | Symbols: | lactate/malate dehydrogenase family protein | chr5:23580010-23582287 REVERSE LENGTH=443;; (*…	1.14514	0.95412	0.815709	0.723621	0.795393
NbS00020850g0007.1	0 0|0.4|1|1|5|0|137; (*GB) gi|192910686|gb|ACF06451.1| (e_value=8e-19) QM-like protein [Elaeis guineensis];	1.29514	0.952797	0.773815	0.802967	0.768892
NbS00013965g0129.1	0.85 0.85|0.95|0.9|0.90|21|543|790	1.34409	0.976302	0.823044	0.704258	0.85153
NbS00042478g0013.1	1 1|1|0.8|1|16|113|814; (*GB) gi|255572579|ref|XP_002527223.1| (e_value=0.0) oligopeptidase A, putative [Ricinus communis];; (*SWP) sp|P44573|OPDA_HAEIN (e_value=8e-177) Oligopeptidase A OS=Haemophilus influenzae (strain ATCC 51907 / DSM 11121 / KW20 / Rd) GN=prlC PE=3 SV=1;; (*TAIR) AT5G65620.1 (e_value=0.0) | Symbols: | Zincin-like metalloproteases family protein | chr5:26221951-26225784 FORWAR…	1.17231	0.946968	0.789514	0.771004	0.827914
NbS00023763g0006.1	0.66 0.5|0.75|1|1|4|0|153; (*SWP) sp|Q8S944|DRP3A_ARATH (e_value=1e-69) Dynamin-related protein 3A OS=Arabidopsis thaliana GN=DRP3A PE=1 SV=2;; (*TAIR) AT4G33650.1 (e_value=8e-71) | Symbols: ADL2, DRP3A | dynamin-related protein 3A | chr4:16161073-16166587 FORWARD LENGTH=808;; (*ITAG) Solyc08g006600.2.1 (e_value=8e-85) genomic_reference:SL2.40ch08 gene_region:1188325-1206669 transcript_region:SL2…	1.13978	0.892113	0.868709	0.672471	0.776937
NbS00029565g0005.1	0 0|0.5|1|0|2|0|95; (*GB) gi|62287224|sp|Q67IC5.1|RR7_ASPOF (e_value=6e-41) RecName: Full=30S ribosomal protein S7, chloroplastic;; (*SWP) sp|Q67IC5|RR7_ASPOF (e_value=2e-42) 30S ribosomal protein S7, chloroplastic OS=Asparagus officinalis GN=rps7 PE=3 SV=1;; (*ITAG) ATCG00900.1 (e_value=3e-42) | Symbols: RPS7.1, RPS7 | Ribosomal protein S7p/S5e family protein | chrC:97478-97945 REVERSE LENGTH=15…	1.32658	0.952185	0.842495	0.763389	0.891161
NbS00018083g0002.1	-1 0|1|-1|1|1|0|101; (*GB) gi|225442609|ref|XP_002284468.1| (e_value=6e-35) PREDICTED: 30S ribosomal protein S17, chloroplastic-like [Vitis vinifera];; (*SWP) sp|P16180|RR17_ARATH (e_value=7e-33) 30S ribosomal protein S17, chloroplastic OS=Arabidopsis thaliana GN=RPS17 PE=2 SV=1;; (*TAIR) AT1G79850.1 (e_value=6e-34) | Symbols: RPS17, CS17, PRPS17 | ribosomal protein S17 | chr1:30041473-30041922 R…	1.13684	0.753194	0.636765	0.693936	0.764204
NbS00010338g0002.1	-1 0|1|-1|1|1|0|218; (*GB) gi|224065445|ref|XP_002301821.1| (e_value=3e-67) predicted protein [Populus trichocarpa];; (*TAIR) AT4G27990.1 (e_value=7e-63) | Symbols: YLMG1-2, ATYLMG1-2 | YGGT family protein | chr4:13923991-13924647 REVERSE LENGTH=218;; (*ITAG) Solyc06g083110.1.1 (e_value=2e-94) evidence_code:10F0H1E1IEG genomic_reference:SL2.40ch06 gene_region:44952089-44952757 transcript_region:S…	1.53947	1.135	0.821394	0.775627	0.931674
NbS00029501g0011.1	0.66 0.57|1|0.5|0.71|7|0|227; (*GB) gi|225440215|ref|XP_002278511.1| (e_value=9e-82) PREDICTED: protein sym-1 [Vitis vinifera];; (*SWP) sp|Q5TZ51|MPV17_DANRE (e_value=5e-23) Protein Mpv17 OS=Danio rerio GN=mpv17 PE=2 SV=1;; (*TAIR) AT5G19750.1 (e_value=7e-72) | Symbols: | Peroxisomal membrane 22 kDa (Mpv17/PMP22) family protein | chr5:6677124-6679127 FORWARD LENGTH=288;; (*ITAG) Solyc03g098640.2.…	1.18666	0.827693	0.587903	0.402046	0.718767
NbS00000060g0017.1	0.8 0.5|1|0.6|0.5|6|150|359; (*GB) gi|356512495|ref|XP_003524954.1| (e_value=6e-175) PREDICTED: pheophorbide a oxygenase, chloroplastic-like [Glycine max];; (*SWP) sp|Q8W496|PTC52_ARATH (e_value=3e-144) Protochlorophyllide-dependent translocon component 52, chloroplastic OS=Arabidopsis thaliana GN=PTC52 PE=2 SV=1;; (*TAIR) AT4G25650.1 (e_value=3e-149) | Symbols: ACD1-LIKE, PTC52, TIC55-IV | ACD1-…	1.52549	1.19439	0.96238	0.745706	1.01799
NbS00016699g0021.1	1 1|1|1|1|8|225|479; (*GB) gi|225428408|ref|XP_002283712.1| (e_value=0.0) PREDICTED: diaminopimelate decarboxylase 2, chloroplastic isoform 1 [Vitis vinifera];; (*SWP) sp|Q949X7|DCDA1_ARATH (e_value=0.0) Diaminopimelate decarboxylase 1, chloroplastic OS=Arabidopsis thaliana GN=LYSA1 PE=1 SV=1;; (*TAIR) AT3G14390.1 (e_value=0.0) | Symbols: | Pyridoxal-dependent decarboxylase family protein | chr3:…	1.54145	0.952572	0.690675	0.529609	0.760917
NbS00024151g0114.1	0.83 0.69|1|0.75|0.76|13|0|364	1.37067	1.02787	0.833123	0.804077	0.916227
NbS00005698g0206.1	0.6 0.66|1|1|1|6|0|286	1.4497	0.983631	0.76603	0.515886	0.844356
NbS00029208g0012.1	1 1|1|0.75|0.6|5|412|300; (*GB) gi|255568647|ref|XP_002525297.1| (e_value=1e-138) GTP-binding protein engB, putative [Ricinus communis];; (*SWP) sp|O81004|Y2287_ARATH (e_value=4e-132) GTP-binding protein At2g22870 OS=Arabidopsis thaliana GN=EMB2001 PE=2 SV=2;; (*TAIR) AT2G22870.1 (e_value=3e-133) | Symbols: EMB2001 | P-loop containing nucleoside triphosphate hydrolases superfamily protein | chr2:…	1.23915	0.973883	0.752841	0.732827	0.874561
NbS00026065g0006.1	0.81 0.91|1|0.90|0.91|12|384|439; (*GB) gi|193290700|gb|ACF17658.1| (e_value=0.0) putative 3-isopropylmalate dehydrogenase large subunit [Capsicum annuum];; (*SWP) sp|P93832|LEU32_ARATH (e_value=0.0) 3-isopropylmalate dehydrogenase 2, chloroplastic OS=Arabidopsis thaliana GN=IMDH2 PE=1 SV=1;; (*TAIR) AT1G80560.1 (e_value=0.0) | Symbols: ATIMD2, IMD2 | isopropylmalate dehydrogenase 2 | chr1:302878…	1.24047	0.99323	0.963986	0.786347	0.917986
NbS00014556g0009.1	0.28 0.37|1|0.42|0.5|8|2696|276; (*SWP) sp|Q8W593|LGUC_ARATH (e_value=4e-54) Probable lactoylglutathione lyase, chloroplast OS=Arabidopsis thaliana GN=At1g67280 PE=2 SV=1;; (*TAIR) AT1G67280.1 (e_value=3e-55) | Symbols: | Glyoxalase/Bleomycin resistance protein/Dioxygenase superfamily protein | chr1:25188563-25190547 REVERSE LENGTH=350;; (*ITAG) Solyc08g066850.2.1 (e_value=8e-116) genomic_referen…	1.98129	1.07981	1.13443	1.0639	0.88869
NbS00013435g0006.1	1 1|1|1|1|5|726|226; (*TAIR) AT5G21430.1 (e_value=1e-46) | Symbols: | Chaperone DnaJ-domain superfamily protein | chr5:7222294-7223400 FORWARD LENGTH=218;; (*ITAG) Solyc06g082970.2.1 (e_value=2e-70) genomic_reference:SL2.40ch06 gene_region:44856886-44858406 transcript_region:SL2.40ch06:44856886..44858406+ go_terms:GO:0031072 functional_description:"DnaJ domain family (AHRD V1 ***- Q84VQ4_ARATH); …	1.45144	1.04648	1.06894	1.33344	0.911881
NbS00055337g0011.1	0.87 0.82|1|0.81|0.82|17|407|663; (*GB) gi|193290728|gb|ACF17672.1| (e_value=0.0) putative pyruvate dehydrogenase E3 subunit [Capsicum annuum];; (*SWP) sp|P72740|DLDH_SYNY3 (e_value=0.0) Dihydrolipoyl dehydrogenase OS=Synechocystis sp. (strain PCC 6803 / Kazusa) GN=lpdA PE=1 SV=3;; (*TAIR) AT3G16950.2 (e_value=0.0) | Symbols: LPD1, ptlpd1 | lipoamide dehydrogenase 1 | chr3:5786508-5790383 REVERSE…	2.23094	1.108	1.09765	1.01577	1.01476
NbS00023314g0012.1	1 1|1|0.9|1|11|785|552; (*GB) gi|8439543|gb|AAF74982.1|AF082892_1 (e_value=0.0) cystathionine gamma-synthase isoform 2 [Solanum tuberosum];; (*SWP) sp|P55217|METB_ARATH (e_value=0.0) Cystathionine gamma-synthase, chloroplastic OS=Arabidopsis thaliana GN=CGS1 PE=2 SV=3;; (*TAIR) AT3G01120.1 (e_value=0.0) | Symbols: MTO1, CGS, ATCYS1, CGS1 | Pyridoxal phosphate (PLP)-dependent transferases superfam…	1.27385	0.858761	0.753152	0.840168	1.04189
NbS00012333g0014.1	0.7 0.72|1|0.5|0.54|11|456|571; (*GB) gi|255574863|ref|XP_002528338.1| (e_value=0.0) Aspartyl/glutamyl-tRNA(Asn/Gln) amidotransferase subunit B, putative [Ricinus communis];; (*SWP) sp|B9SQR9|GATB_RICCO (e_value=0.0) Glutamyl-tRNA(Gln) amidotransferase subunit B, chloroplastic/mitochondrial OS=Ricinus communis GN=GATB PE=3 SV=1;; (*TAIR) AT1G48520.1 (e_value=0.0) | Symbols: GATB | GLU-ADT subunit…	1.27395	0.956771	0.870809	0.764755	0.891231
NbS00007034g0001.1	1 1|1|0.75|0.6|5|753|341; (*GB) gi|225440570|ref|XP_002276763.1| (e_value=1e-141) PREDICTED: uncharacterized protein LOC100264906 [Vitis vinifera];; (*TAIR) AT3G09210.1 (e_value=3e-122) | Symbols: PTAC13 | plastid transcriptionally active 13 | chr3:2825422-2826850 REVERSE LENGTH=333;; (*ITAG) Solyc09g011830.2.1 (e_value=0.0) genomic_reference:SL2.40ch09 gene_region:5102680-5106286 transcript_regi…	1.3121	0.813533	0.962925	0.692731	0.778488
NbS00039266g0001.1	0.91 0.84|1|0.91|0.92|13|0|459; (*GB) gi|81074221|gb|ABB55364.1| (e_value=0.0) aspartate aminotransferase-like [Solanum tuberosum];; (*SWP) sp|P46248|AAT5_ARATH (e_value=0.0) Aspartate aminotransferase, chloroplastic OS=Arabidopsis thaliana GN=ASP5 PE=1 SV=2;; (*TAIR) AT4G31990.2 (e_value=0.0) | Symbols: ASP5, AAT3, ATAAT1 | aspartate aminotransferase 5 | chr4:15471074-15473521 REVERSE LENGTH=453…	1.15191	0.969962	0.90666	0.656849	0.803842
NbS00000250g0010.1	0.83 0.78|0.89|0.77|0.78|19|437|448; (*GB) gi|238814974|gb|ACR56690.1| (e_value=0.0) enolase [Nicotiana tabacum];; (*SWP) sp|P26300|ENO_SOLLC (e_value=0.0) Enolase OS=Solanum lycopersicum GN=PGH1 PE=2 SV=1;; (*TAIR) AT2G36530.1 (e_value=0.0) | Symbols: LOS2, ENO2 | Enolase | chr2:15321081-15323786 REVERSE LENGTH=444;; (*ITAG) Solyc09g009020.2.1 (e_value=0.0) genomic_reference:SL2.40ch09 gene_regi…	1.41146	0.934311	1.02367	1.01431	0.969184
NbS00002150g0021.1	0.85 0.75|1|1|1|8|324|409; (*SWP) sp|O24163|PPOC_TOBAC (e_value=0.0) Protoporphyrinogen oxidase, chloroplastic OS=Nicotiana tabacum GN=PPXI PE=2 SV=1;; (*TAIR) AT4G01690.1 (e_value=0.0) | Symbols: PPOX, HEMG1, PPO1 | Flavin containing amine oxidoreductase family | chr4:729929-732309 FORWARD LENGTH=537;; (*ITAG) Solyc01g079090.2.1 (e_value=0.0) genomic_reference:SL2.40ch01 gene_region:70668181-706…	1.19983	0.888926	0.798031	0.744778	0.781233
NbS00016355g0014.1	1 0.33|1|1|1|3|0|293; (*GB) gi|33338872|gb|AAQ14193.1|AF238305_1 (e_value=2e-163) calcium homeostasis regulator CHoR1 [Solanum tuberosum];; (*TAIR) AT3G55250.1 (e_value=1e-110) | Symbols: | unknown protein; FUNCTIONS IN: molecular_function unknown; INVOLVED IN: biological_process unknown; LOCATED IN: mitochondrion, chloroplast, nucleus; EXPRESSED IN: 23 plant structures; EXPRESSED DURING: 13 grow…	0.877634	0.680487	0.580281	0.499896	0.566396
NbS00022307g0013.1	0 0|1|0.66|0.5|4|0|536; (*GB) gi|108864705|gb|ABG22608.1| (e_value=0.0) Heat shock cognate 70 kDa protein, putative, expressed [Oryza sativa Japonica Group];; (*SWP) sp|P27322|HSP72_SOLLC (e_value=0.0) Heat shock cognate 70 kDa protein 2 OS=Solanum lycopersicum GN=HSC-2 PE=2 SV=1;; (*TAIR) AT5G02500.1 (e_value=0.0) | Symbols: HSC70-1, HSP70-1, AT-HSC70-1, HSC70 | heat shock cognate protein 70-1 |…	1.09925	0.705479	0.811917	0.632882	0.735225
NbS00022532g0009.1	1 1|1|0.75|0.6|5|383|388; (*GB) gi|255587510|ref|XP_002534297.1| (e_value=0.0) conserved hypothetical protein [Ricinus communis];; (*SWP) sp|Q9LTR2|TGD2_ARATH (e_value=0.0) Protein TRIGALACTOSYLDIACYLGLYCEROL 2, chloroplastic OS=Arabidopsis thaliana GN=TGD2 PE=1 SV=1;; (*TAIR) AT3G20320.1 (e_value=0.0) | Symbols: TGD2 | trigalactosyldiacylglycerol2 | chr3:7087657-7089640 REVERSE LENGTH=381;; (*IT…	1.24216	0.970745	0.796921	0.664335	0.967626
NbS00037180g0004.1	1 1|1|1|1|11|0|396; (*GB) gi|403023|emb|CAA52979.1| (e_value=0.0) phosphate translocator [Nicotiana tabacum];; (*SWP) sp|P29463|TPT_SOLTU (e_value=0.0) Triose phosphate/phosphate translocator, chloroplastic OS=Solanum tuberosum GN=TPT PE=2 SV=1;; (*TAIR) AT5G46110.4 (e_value=0.0) | Symbols: APE2, TPT | Glucose-6-phosphate/phosphate translocator-related | chr5:18697606-18700223 FORWARD LENGTH=415;…	1.37942	1.07467	0.949493	0.665326	1.00408
NbS00000955g0011.1	1 1|1|0.66|0.7|10|534|285; (*GB) gi|359484559|ref|XP_003633121.1| (e_value=0.0) PREDICTED: probable lactoylglutathione lyase, chloroplast-like isoform 2 [Vitis vinifera];; (*SWP) sp|Q8W593|LGUC_ARATH (e_value=0.0) Probable lactoylglutathione lyase, chloroplast OS=Arabidopsis thaliana GN=At1g67280 PE=2 SV=1;; (*TAIR) AT1G67280.1 (e_value=0.0) | Symbols: | Glyoxalase/Bleomycin resistance protein/Di…	0.968319	0.739675	0.637203	0.537224	0.780341
NbS00021903g0021.1	0 0|1|0|0|2|0|162; (*GB) gi|259191129|gb|ACW03687.1| (e_value=4e-63) RNA polymerase beta subunit [Hydrangea macrophylla];; (*SWP) sp|A7Y3B6|RPOC1_IPOPU (e_value=1e-59) DNA-directed RNA polymerase subunit beta' OS=Ipomoea purpurea GN=rpoC1 PE=3 SV=1;; (*ITAG) ATCG00180.1 (e_value=3e-58) | Symbols: RPOC1 | DNA-directed RNA polymerase family protein | chrC:20251-23084 REVERSE LENGTH=680;; (*ITAG) So…	1.18293	0.942664	0.824229	0.630606	0.854882
NbS00022240g0025.1	0 0|1|0|0|3|0|147; (*GB) gi|147794001|emb|CAN73325.1| (e_value=8e-23) hypothetical protein VITISV_001830 [Vitis vinifera];; (*TAIR) AT3G63170.1 (e_value=1e-15) | Symbols: | Chalcone-flavanone isomerase family protein | chr3:23334675-23335993 FORWARD LENGTH=279;; (*ITAG) Solyc06g084260.2.1 (e_value=2e-47) genomic_reference:SL2.40ch06 gene_region:45747996-45753145 transcript_region:SL2.40ch06:45747…	1.60201	1.21359	0.773182	0.34283	0.876158
NbS00004829g0016.1	0.5 0|1|0.5|0.66|3|0|1412; (*GB) gi|359474855|ref|XP_002277504.2| (e_value=0.0) PREDICTED: translocase of chloroplast 120, chloroplastic-like [Vitis vinifera];; (*SWP) sp|Q9SLF3|TC132_ARATH (e_value=0.0) Translocase of chloroplast 132, chloroplastic OS=Arabidopsis thaliana GN=TOC132 PE=1 SV=1;; (*TAIR) AT2G16640.1 (e_value=0.0) | Symbols: ATTOC132, TOC132 | multimeric translocon complex in the ou…	1.14743	0.942355	0.690613	0.593988	0.904706
NbS00008158g0036.1	1 1|1|1|1|5|418|317; (*GB) gi|316936734|gb|ADU60361.1| (e_value=0.0) glutamyl-tRNA reductase binding protein [Nicotiana tabacum];; (*TAIR) AT3G21200.1 (e_value=3e-123) | Symbols: PGR7 | proton gradient regulation 7 | chr3:7436091-7437845 FORWARD LENGTH=317;; (*ITAG) Solyc03g123880.2.1 (e_value=1e-159) genomic_reference:SL2.40ch03 gene_region:64623069-64625746 transcript_region:SL2.40ch03:64623069…	1.26333	0.966882	0.699005	0.725344	1.09066
NbS00037255g0003.1	1 0.66|1|1|1|3|0|438; (*GB) gi|255543963|ref|XP_002513044.1| (e_value=0.0) Aspartic proteinase nepenthesin-1 precursor, putative [Ricinus communis];; (*SWP) sp|Q9LHE3|ASPG2_ARATH (e_value=1e-44) Protein ASPARTIC PROTEASE IN GUARD CELL 2 OS=Arabidopsis thaliana GN=ASPG2 PE=2 SV=1;; (*TAIR) AT5G07030.1 (e_value=0.0) | Symbols: | Eukaryotic aspartyl protease family protein | chr5:2183600-2185717 REV…	1.04452	0.861934	0.716851	0.575762	0.868863
NbS00011165g0107.1	0 0|1|1|1|3|0|193	1.14928	1.02643	1.66202	0.652241	1.44543
NbS00050115g0001.1	-1 0|1|-1|1|1|0|125	1.09864	0.770689	1.05223	0.403725	1.2838
NbS00010074g0001.1	1 1|1|0.42|0.5|8|1274|343; (*GB) gi|225464083|ref|XP_002269250.1| (e_value=2e-47) PREDICTED: KH domain-containing protein At4g18375-like [Vitis vinifera];; (*SWP) sp|P58223|Y4837_ARATH (e_value=2e-14) KH domain-containing protein At4g18375 OS=Arabidopsis thaliana GN=At4g18375 PE=2 SV=1;; (*TAIR) AT2G22600.1 (e_value=4e-30) | Symbols: | RNA-binding KH domain-containing protein | chr2:9596617-95990…	0.932313	0.607271	0.7593	0.578114	0.768739
NbS00000618g0002.1	-1 0|1|-1|1|1|0|151; (*GB) gi|469071|dbj|BAA03742.1| (e_value=2e-50) RNA-binding glycine-rich protein-1b [Nicotiana sylvestris];; (*SWP) sp|Q03878|GRP1_DAUCA (e_value=1e-42) Glycine-rich RNA-binding protein OS=Daucus carota PE=2 SV=1;; (*TAIR) AT2G21660.2 (e_value=3e-42) | Symbols: ATGRP7, CCR2 | cold, circadian rhythm, and rna binding 2 | chr2:9265477-9266316 REVERSE LENGTH=159;; (*ITAG) Solyc10…	1.46038	1.14806	1.16702	0.765377	1.28527
NbS00007070g0009.1	0.75 0.88|0.88|0.87|0.88|9|0|275; (*GB) gi|257815169|gb|ACV69976.1| (e_value=0.0) NAD-dependent glyceraldehyde 3-P dehydrogenase [Solanum chacoense];; (*SWP) sp|P26520|G3PC_PETHY (e_value=0.0) Glyceraldehyde-3-phosphate dehydrogenase, cytosolic OS=Petunia hybrida GN=GAPC PE=2 SV=1;; (*TAIR) AT1G13440.2 (e_value=2e-177) | Symbols: GAPC-2, GAPC2 | glyceraldehyde-3-phosphate dehydrogenase C2 | chr1:…	1.24679	1.04373	1.06031	0.640949	0.996709
NbS00000110g0001.1	1 0.5|1|1|1|2|0|120; (*GB) gi|164449260|gb|ABY56089.1| (e_value=3e-58) proton gradient regulation 5 [Cucumis melo];; (*SWP) sp|Q9SL05|PGR5_ARATH (e_value=6e-51) Protein PROTON GRADIENT REGULATION 5, chloroplastic OS=Arabidopsis thaliana GN=PGR5 PE=1 SV=1;; (*TAIR) AT2G05620.1 (e_value=5e-52) | Symbols: PGR5 | proton gradient regulation 5 | chr2:2081204-2081687 REVERSE LENGTH=133;; (*ITAG) Solyc09…	1.22829	0.852604	1.47505	0.434205	1.23454
NbC23579900g0002.1	388504276 gb|AFK40204.1| (e_value=4e-24) unknown [Lotus japonicus];; (*SWP) sp|P09755|CB22_SOYBN (e_value=4e-25) Chlorophyll a-b binding protein 2, chloroplastic OS=Glycine max GN=CAB2 PE=3 SV=1;; (*TAIR) AT1G29930.1 (e_value=2e-25) | Symbols: CAB1, AB140, CAB140, LHCB1.3 | chlorophyll A/B binding protein 1 | chr1:10478071-10478874 FORWARD LENGTH=267;; (*ITAG) Solyc03g005780.1.1 (e_value=5e-26) e…	1.41101	0.82669	1.28733	0.637139	1.08481
NbS00006464g0001.1	0.75 0.8|1|0.25|0.2|5|200|374; (*GB) gi|8928423|sp|Q9ZPN7.1|TBB4_ELEIN (e_value=0.0) RecName: Full=Tubulin beta-4 chain; AltName: Full=Beta-4-tubulin;; (*SWP) sp|Q9ZPN7|TBB4_ELEIN (e_value=0.0) Tubulin beta-4 chain OS=Eleusine indica GN=TUBB4 PE=2 SV=1;; (*TAIR) AT5G12250.1 (e_value=0.0) | Symbols: TUB6 | beta-6 tubulin | chr5:3961317-3962971 REVERSE LENGTH=449;; (*ITAG) Solyc10g080940.1.1 (e_val…	1.25687	1.24201	0.910605	0.389538	1.25383
NbS00049064g0001.1	0.8 0.81|1|1|1|11|345|305; (*GB) gi|51949802|gb|AAU14833.1| (e_value=0.0) adenosine kinase isoform 2S [Nicotiana tabacum];; (*SWP) sp|Q9LZG0|ADK2_ARATH (e_value=0.0) Adenosine kinase 2 OS=Arabidopsis thaliana GN=ADK2 PE=1 SV=1;; (*TAIR) AT5G03300.1 (e_value=0.0) | Symbols: ADK2 | adenosine kinase 2 | chr5:796573-798997 FORWARD LENGTH=345;; (*ITAG) Solyc10g086190.1.1 (e_value=0.0) evidence_code:10…	1.25795	1.15844	1.31906	0.833097	1.21181
NbS00040680g0007.1	0.6 0.33|1|0.8|0.5|6|0|1437; (*GB) gi|2318137|gb|AAB97152.1| (e_value=0.0) Mg protoporphyrin IX chelatase [Nicotiana tabacum];; (*SWP) sp|O50314|BCHH_CHLP8 (e_value=0.0) Magnesium-chelatase subunit H OS=Chlorobaculum parvum (strain NCIB 8327) GN=bchH PE=3 SV=2;; (*TAIR) AT5G13630.1 (e_value=0.0) | Symbols: GUN5, CCH, CHLH, CCH1, ABAR | magnesium-chelatase subunit chlH, chloroplast, putative / Mg-…	0.965064	0.771522	0.656699	0.632728	1.01247
NbS00059497g0003.1	1 1|1|1|1|3|550|697; (*SWP) sp|Q653H7|ARFR_ORYSJ (e_value=0.0) Auxin response factor 18 OS=Oryza sativa subsp. japonica GN=ARF18 PE=2 SV=1;; (*TAIR) AT4G30080.1 (e_value=0.0) | Symbols: ARF16 | auxin response factor 16 | chr4:14703369-14705564 REVERSE LENGTH=670;; (*ITAG) Solyc09g007810.2.1 (e_value=0.0) genomic_reference:SL2.40ch09 gene_region:1332643-1335760 transcript_region:SL2.40ch09:1332643…	1.23346	0.726303	0.982011	0.71344	0.954514
NbS00014217g0009.1	1 1|1|0.95|0.90|21|221|766; (*GB) gi|356516279|ref|XP_003526823.1| (e_value=0.0) PREDICTED: uncharacterized protein sll1770-like [Glycine max];; (*SWP) sp|P73627|Y1770_SYNY3 (e_value=9e-170) Uncharacterized protein sll1770 OS=Synechocystis sp. (strain PCC 6803 / Kazusa) GN=sll1770 PE=3 SV=1;; (*TAIR) AT5G64940.2 (e_value=0.0) | Symbols: ATATH13, ATH13 | ABC2 homolog 13 | chr5:25949116-25953326 FO…	1.29619	0.974031	0.854582	0.712014	1.20576
NbS00051494g0006.1	1 0.5|1|0|0.5|2|0|92; (*GB) gi|531269|dbj|BAA06241.1| (e_value=2e-28) TFHP-1 protein [Nicotiana tabacum];; (*SWP) sp|Q7FAE1|MOMAS_ORYSJ (e_value=3e-13) Momilactone A synthase OS=Oryza sativa subsp. japonica GN=Os04g0179200 PE=2 SV=1;; (*TAIR) AT2G47140.1 (e_value=2e-14) | Symbols: | NAD(P)-binding Rossmann-fold superfamily protein | chr2:19350970-19352059 REVERSE LENGTH=257;; (*ITAG) Solyc12g0566…	1.2707	0.793484	1.10596	0.582149	0.922362
NbS00032423g0011.1	1 1|1|1|1|2|335|123; (*GB) gi|33667910|gb|AAQ24534.1| (e_value=3e-54) SWIb domain-containing protein [Solanum chacoense];; (*SWP) sp|Q08747|UAF30_YEAST (e_value=3e-15) Upstream activation factor subunit UAF30 OS=Saccharomyces cerevisiae (strain ATCC 204508 / S288c) GN=UAF30 PE=1 SV=1;; (*TAIR) AT2G35605.1 (e_value=5e-39) | Symbols: | SWIB/MDM2 domain superfamily protein | chr2:14946161-14947027 F…	1.12207	1.01771	1.02242	0.70048	0.939968
NbS00012196g0002.1	-1 0|1|-1|1|1|0|704; (*GB) gi|225427240|ref|XP_002278451.1| (e_value=0.0) PREDICTED: pentatricopeptide repeat-containing protein At5g46580, chloroplastic [Vitis vinifera];; (*SWP) sp|Q9LS25|PP420_ARATH (e_value=0.0) Pentatricopeptide repeat-containing protein At5g46580, chloroplastic OS=Arabidopsis thaliana GN=At5g46580 PE=2 SV=1;; (*TAIR) AT5G46580.1 (e_value=0.0) | Symbols: | pentatricopeptide …	1.14037	1.01446	0.923475	0.717316	0.991752
NbS00006116g0019.1	1 1|1|1|1|7|0|473; (*GB) gi|219560127|gb|ACL27272.1| (e_value=0.0) catalase [Nicotiana benthamiana];; (*SWP) sp|P49315|CATA1_NICPL (e_value=0.0) Catalase isozyme 1 (Fragment) OS=Nicotiana plumbaginifolia GN=CAT1 PE=2 SV=1;; (*TAIR) AT4G35090.1 (e_value=0.0) | Symbols: CAT2 | catalase 2 | chr4:16700937-16703215 REVERSE LENGTH=492;; (*ITAG) Solyc02g082760.2.1 (e_value=0.0) genomic_reference:SL2.40c…	1.52221	1.2068	1.33184	0.892801	1.28797
NbS00015306g0005.1	0.8 0.83|1|0.6|0.83|6|209|389; (*GB) gi|21068893|dbj|BAB93003.1| (e_value=0.0) NADPH:protochlorophyllide oxidoreductase [Nicotiana tabacum];; (*SWP) sp|Q9SDT1|POR_DAUCA (e_value=0.0) Protochlorophyllide reductase, chloroplastic OS=Daucus carota GN=POR1 PE=2 SV=1;; (*TAIR) AT5G54190.1 (e_value=0.0) | Symbols: PORA | protochlorophyllide oxidoreductase A | chr5:21991183-21992773 REVERSE LENGTH=405;;…	1.3558	1.37597	0.626684	0.654844	1.05775
NbS00047753g0001.1	0 0|0.5|1|0|2|0|115; (*GB) gi|306481964|dbj|BAJ17086.1| (e_value=9e-37) ribulose-1,5-bisphosphate carboxylase/oxygenase large subunit [Solanum sp. SH-2010];; (*SWP) sp|Q31951|RBL_CAPBA (e_value=3e-38) Ribulose bisphosphate carboxylase large chain (Fragment) OS=Capsicum baccatum GN=rbcL PE=3 SV=1;; (*ITAG) ATCG00490.1 (e_value=2e-33) | Symbols: RBCL | ribulose-bisphosphate carboxylases | chrC:5495…	1.37124	1.35352	0.763647	0.658833	0.776462
NbS00006907g0117.1	0.71 0.66|0.93|0.71|0.73|15|509|927	1.4101	1.25984	0.584547	0.491314	0.789463
NbS00042047g0014.1	1 0.6|1|0.25|0.2|5|0|255; (*GB) gi|297735929|emb|CBI18705.3| (e_value=1e-131) unnamed protein product [Vitis vinifera];; (*TAIR) AT3G51140.1 (e_value=1e-109) | Symbols: | Protein of unknown function (DUF3353) | chr3:18998182-18999437 FORWARD LENGTH=278;; (*ITAG) Solyc02g062350.2.1 (e_value=5e-164) genomic_reference:SL2.40ch02 gene_region:28534146-28538817 transcript_region:SL2.40ch02:28534146..28…	1.31927	1.31441	0.780546	0.684774	0.962242
NbS00047525g0008.1	1 1|1|0.66|0.75|4|346|56; (*GB) gi|224086082|ref|XP_002307807.1| (e_value=2e-24) predicted protein [Populus trichocarpa];; (*TAIR) AT1G42960.1 (e_value=3e-24) | Symbols: | expressed protein localized to the inner membrane of the chloroplast. | chr1:16125863-16127080 FORWARD LENGTH=168;; (*ITAG) Solyc04g082640.2.1 (e_value=3e-31) genomic_reference:SL2.40ch04 gene_region:63847522-63851069 transcrip…	1.44828	1.33372	0.730655	0.654023	0.915873
NbS00034791g0001.1	0.73 0.68|1|1|1|16|447|608; (*GB) gi|1762130|gb|AAB39827.1| (e_value=0.0) chaperonin-60 beta subunit [Solanum tuberosum];; (*SWP) sp|Q9LJE4|CPNB2_ARATH (e_value=0.0) Chaperonin 60 subunit beta 2, chloroplastic OS=Arabidopsis thaliana GN=CPN60B2 PE=1 SV=1;; (*TAIR) AT3G13470.1 (e_value=0.0) | Symbols: | TCP-1/cpn60 chaperonin family protein | chr3:4389685-4392624 FORWARD LENGTH=596;; (*ITAG) Solyc…	1.39212	1.31384	0.779028	0.708328	0.778099
NbS00056116g0001.1	0.57 0.5|1|1|1|8|0|407; (*GB) gi|2501647|sp|Q42967.1|DCUP_TOBAC (e_value=0.0) RecName: Full=Uroporphyrinogen decarboxylase, chloroplastic; Short=UPD; Short=URO-D; Flags: Precursor;; (*SWP) sp|Q42967|DCUP_TOBAC (e_value=0.0) Uroporphyrinogen decarboxylase, chloroplastic OS=Nicotiana tabacum GN=DCUP PE=1 SV=1;; (*TAIR) AT2G40490.1 (e_value=0.0) | Symbols: HEME2 | Uroporphyrinogen decarboxylase | ch…	1.22295	1.19132	0.844066	0.785371	0.818008
NbS00008130g0003.1	0.5 0.42|1|0.5|0.71|7|596|320; (*GB) gi|225446697|ref|XP_002277601.1| (e_value=7e-76) PREDICTED: protein SYM1 [Vitis vinifera];; (*TAIR) AT2G42770.1 (e_value=2e-71) | Symbols: | Peroxisomal membrane 22 kDa (Mpv17/PMP22) family protein | chr2:17798635-17799927 REVERSE LENGTH=232;; (*ITAG) Solyc07g055340.2.1 (e_value=2e-109) genomic_reference:SL2.40ch07 gene_region:60725302-60729216 transcript_regi…	1.28509	1.18099	0.763727	0.45911	0.859694
NbS00017330g0007.1	0 0|1|1|1|2|0|180; (*GB) gi|225462568|ref|XP_002268262.1| (e_value=3e-51) PREDICTED: thioredoxin X, chloroplastic [Vitis vinifera];; (*SWP) sp|Q8LD49|TRXX_ARATH (e_value=1e-49) Thioredoxin X, chloroplastic OS=Arabidopsis thaliana GN=ATHX PE=2 SV=2;; (*TAIR) AT1G50320.1 (e_value=1e-50) | Symbols: ATHX, ATX, THX | thioredoxin X | chr1:18638606-18639464 REVERSE LENGTH=182;; (*ITAG) Solyc01g008250.2.…	1.68609	1.53445	0.911715	0.396913	0.826803
NbS00019305g0029.1	1 1|1|0.75|0.8|5|468|307; (*GB) gi|224111562|ref|XP_002315901.1| (e_value=2e-135) predicted protein [Populus trichocarpa];; (*SWP) sp|P43394|K502_ACTDE (e_value=4e-87) Fruit protein pKIWI502 OS=Actinidia deliciosa GN=pKIWI502 PE=2 SV=1;; (*TAIR) AT1G15140.1 (e_value=1e-125) | Symbols: | FAD/NAD(P)-binding oxidoreductase | chr1:5210403-5212137 REVERSE LENGTH=295;; (*ITAG) Solyc05g008450.2.1 (e_val…	1.31845	1.23958	0.961252	0.740822	0.877229
NbS00006010g0008.1	1 1|1|1|1|4|372|172; (*SWP) sp|Q6NPF9|TRXY1_ARATH (e_value=2e-51) Thioredoxin Y1, chloroplastic OS=Arabidopsis thaliana GN=At1g76760 PE=2 SV=1;; (*TAIR) AT1G76760.1 (e_value=2e-52) | Symbols: ATY1, TRX-Y1, TY1 | thioredoxin Y1 | chr1:28811873-28812948 REVERSE LENGTH=172;; (*ITAG) Solyc04g071560.2.1 (e_value=6e-76) genomic_reference:SL2.40ch04 gene_region:56133865-56137308 transcript_region:SL2.40…	1.21106	1.19593	0.880179	0.57948	0.913647
NbS00007439g0014.1	3913240 sp|O24133.1|CHLD_TOBAC (e_value=7e-90) RecName: Full=Magnesium-chelatase subunit chlD, chloroplastic; Short=Mg-chelatase subunit D; AltName: Full=Mg-protoporphyrin IX chelatase; Flags: Precursor;; (*SWP) sp|O24133|CHLD_TOBAC (e_value=2e-91) Magnesium-chelatase subunit chlD, chloroplastic OS=Nicotiana tabacum GN=CHLD PE=2 SV=1;; (*TAIR) AT1G08520.1 (e_value=2e-41) | Symbols: ALB1, ALB-1V, …	1.31399	1.22342	0.872241	0.804826	1.13934
NbS00038957g0004.1	1 0.77|1|0.87|0.88|9|0|320; (*GB) gi|255542730|ref|XP_002512428.1| (e_value=4e-173) ATP-dependent Clp protease proteolytic subunit, putative [Ricinus communis];; (*SWP) sp|Q8L770|CLPR3_ARATH (e_value=6e-165) ATP-dependent Clp protease proteolytic subunit-related protein 3, chloroplastic OS=Arabidopsis thaliana GN=CLPR3 PE=1 SV=1;; (*TAIR) AT1G09130.2 (e_value=5e-166) | Symbols: | ATP-dependent ca…	1.10072	1.06063	0.872167	0.731044	0.804182
NbS00037135g0012.1	0.92 0.92|1|0.92|1|14|428|554; (*SWP) sp|Q9SE20|ZDS_SOLLC (e_value=0.0) Zeta-carotene desaturase, chloroplastic/chromoplastic OS=Solanum lycopersicum GN=ZDS PE=2 SV=1;; (*TAIR) AT3G04870.2 (e_value=0.0) | Symbols: ZDS, PDE181, SPC1 | zeta-carotene desaturase | chr3:1342842-1346189 FORWARD LENGTH=558;; (*ITAG) Solyc01g097810.2.1 (e_value=0.0) genomic_reference:SL2.40ch01 gene_region:80276527-80284…	1.23805	1.11712	0.809084	0.62389	0.811451
NbS00021743g0005.1	0.66 0.61|0.76|1|1|13|0|361; (*GB) gi|380853844|gb|AFE88229.1| (e_value=0.0) acetyl-CoA carboxylase [Nicotiana tabacum];; (*SWP) sp|B9HBA8|ACCC1_POPTR (e_value=0.0) Biotin carboxylase 1, chloroplastic OS=Populus trichocarpa GN=POPTRDRAFT_831870 PE=2 SV=1;; (*TAIR) AT5G35360.1 (e_value=0.0) | Symbols: CAC2 | acetyl Co-enzyme a carboxylase biotin carboxylase subunit | chr5:13584300-13588268 FORWARD…	1.2068	1.1644	0.83402	0.734818	0.863304
NbS00029060g0024.1	1 0.5|1|1|1|4|0|407; (*GB) gi|4585576|gb|AAD25541.1|AF134051_1 (e_value=0.0) fructose-1,6-bisphosphatase precursor [Solanum tuberosum];; (*SWP) sp|P46275|F16P1_PEA (e_value=0.0) Fructose-1,6-bisphosphatase, chloroplastic OS=Pisum sativum GN=FBP PE=1 SV=2;; (*TAIR) AT3G54050.2 (e_value=0.0) | Symbols: HCEF1 | high cyclic electron flow 1 | chr3:20016951-20018527 FORWARD LENGTH=417;; (*ITAG) Solyc09…	1.20725	1.09604	0.89459	0.665052	0.825961
NbS00004060g0004.1	0.87 0.77|1|0.75|0.77|9|0|358; (*GB) gi|255544908|ref|XP_002513515.1| (e_value=1e-120) conserved hypothetical protein [Ricinus communis];; (*TAIR) AT5G12470.1 (e_value=3e-120) | Symbols: | Protein of unknown function (DUF3411) | chr5:4044950-4047290 REVERSE LENGTH=386;; (*ITAG) Solyc11g065490.1.1 (e_value=7e-162) evidence_code:10F0H1E1IEG genomic_reference:SL2.40ch11 gene_region:48011022-48019767…	1.47308	1.36613	0.825373	0.849631	1.06063
NbS00012231g0012.1	0.85 0.87|1|0.71|0.87|8|374|224; (*GB) gi|350539707|ref|NP_001234506.1| (e_value=9e-102) PII-like protein [Solanum lycopersicum];; (*SWP) sp|Q9ZST4|GLNB_ARATH (e_value=6e-72) Nitrogen regulatory protein P-II homolog OS=Arabidopsis thaliana GN=GLB1 PE=1 SV=1;; (*TAIR) AT4G01900.1 (e_value=4e-73) | Symbols: PII, GLB1 | GLNB1 homolog | chr4:821736-823294 FORWARD LENGTH=196;; (*ITAG) Solyc06g009400.2…	1.20685	1.1909	0.785301	0.605212	0.900917
NbS00044598g0015.1	0.66 0.71|1|1|1|7|457|379; (*GB) gi|350534424|ref|NP_001234396.1| (e_value=0.0) fructokinase 3 [Solanum lycopersicum];; (*SWP) sp|Q9LNE3|SCRK2_ARATH (e_value=3e-103) Probable fructokinase-2 OS=Arabidopsis thaliana GN=At1g06030 PE=2 SV=1;; (*TAIR) AT1G66430.1 (e_value=2e-157) | Symbols: | pfkB-like carbohydrate kinase family protein | chr1:24778400-24780393 FORWARD LENGTH=384;; (*ITAG) Solyc02g091…	1.43571	1.31434	0.852072	0.618177	0.81888
NbS00002844g0216.1	1 0.66|1|1|0.66|3|0|142	1.34898	1.26546	0.822812	0.672493	0.853334
NbS00025267g0007.1	1 1|1|1|1|14|444|616; (*GB) gi|350538115|ref|NP_001234583.1| (e_value=0.0) glucose-6-phosphate isomerase [Solanum lycopersicum];; (*SWP) sp|B2J5F1|G6PI_NOSP7 (e_value=0.0) Glucose-6-phosphate isomerase OS=Nostoc punctiforme (strain ATCC 29133 / PCC 73102) GN=pgi PE=3 SV=1;; (*TAIR) AT4G24620.1 (e_value=0.0) | Symbols: PGI1, PGI | phosphoglucose isomerase 1 | chr4:12708972-12712610 REVERSE LENGTH=…	1.17299	1.07313	0.826866	0.667462	0.791713
NbS00047285g0008.1	1 0.66|1|1|1|3|0|426; (*GB) gi|11493393|gb|AAG35472.1|U67064_1 (e_value=0.0) sulfur [Nicotiana tabacum];; (*SWP) sp|O22436|CHLI_TOBAC (e_value=0.0) Magnesium-chelatase subunit chlI, chloroplastic OS=Nicotiana tabacum GN=CHLI PE=2 SV=1;; (*TAIR) AT5G45930.1 (e_value=0.0) | Symbols: CHLI2, CHL I2, CHLI-2 | magnesium chelatase i2 | chr5:18628095-18629565 FORWARD LENGTH=418;; (*ITAG) Solyc10g008740.2…	1.61949	1.48846	1.03957	0.58131	1.04568
NbS00013770g0009.1	1 1|1|1|1|12|236|473; (*GB) gi|111227950|gb|ABH08964.1| (e_value=0.0) 1-deoxy-D-xylulose-5-phosphate reductoisomerase [Nicotiana tabacum];; (*SWP) sp|Q9XES0|DXR_MENPI (e_value=0.0) 1-deoxy-D-xylulose 5-phosphate reductoisomerase, chloroplastic OS=Mentha piperita GN=DXR PE=2 SV=2;; (*TAIR) AT5G62790.1 (e_value=0.0) | Symbols: DXR, PDE129 | 1-deoxy-D-xylulose 5-phosphate reductoisomerase | chr5:252…	1.3066	1.31622	0.787305	0.671792	0.879584
NbS00049267g0007.1	0.93 0.8|1|0.93|0.9|30|0|1011; (*GB) gi|224053881|ref|XP_002298026.1| (e_value=0.0) predicted protein [Populus trichocarpa];; (*SWP) sp|P04825|AMPN_ECOLI (e_value=0.0) Aminopeptidase N OS=Escherichia coli (strain K12) GN=pepN PE=1 SV=2;; (*TAIR) AT1G63770.5 (e_value=0.0) | Symbols: | Peptidase M1 family protein | chr1:23657791-23664243 REVERSE LENGTH=1013;; (*ITAG) Solyc08g081250.2.1 (e_value=0.0…	1.12739	1.08913	0.922081	0.732223	0.794902
NbS00034041g0013.1	0 0|1|0|0|3|0|154; (*GB) gi|351653948|ref|YP_004891674.1| (e_value=2e-38) ycf1 gene product (chloroplast) [Nicotiana undulata];; (*SWP) sp|P12222|YCF1_TOBAC (e_value=4e-39) Putative membrane protein ycf1 OS=Nicotiana tabacum GN=ycf1 PE=3 SV=2;; (*ITAG) ATCG01130.1 (e_value=1e-16) | Symbols: YCF1.2 | Ycf1 protein | chrC:123884-129244 REVERSE LENGTH=1786;; (*ITAG) Solyc11g021270.1.1 (e_value=1e-20)…	1.42614	1.4152	1.01941	0.594401	1.1428
NbS00008911g0016.1	1 1|1|0.5|0.6|5|487|166; (*GB) gi|225438434|ref|XP_002276709.1| (e_value=3e-42) PREDICTED: uncharacterized protein LOC100250729 [Vitis vinifera];; (*TAIR) AT1G42960.1 (e_value=7e-40) | Symbols: | expressed protein localized to the inner membrane of the chloroplast. | chr1:16125863-16127080 FORWARD LENGTH=168;; (*ITAG) Solyc12g094630.1.1 (e_value=2e-75) evidence_code:10F1H0E1IEG genomic_reference:…	1.20949	1.11812	0.87363	0.705587	1.02717
NbS00010002g0009.1	0.77 0.8|1|1|1|10|652|373; (*GB) gi|224119594|ref|XP_002318112.1| (e_value=0.0) predicted protein [Populus trichocarpa];; (*SWP) sp|Q9ASX5|Y5520_ARATH (e_value=2e-22) Uncharacterized aarF domain-containing protein kinase At5g05200, chloroplastic OS=Arabidopsis thaliana GN=At5g05200 PE=1 SV=1;; (*TAIR) AT5G50330.1 (e_value=2e-105) | Symbols: | Protein kinase superfamily protein | chr5:20485406-204…	1.13769	1.06954	0.938097	0.729736	0.951256
NbS00007070g0219.1	0.77 0.8|0.9|0.88|0.9|10|0|305	1.07822	1.11405	0.716327	0.430903	0.793046
NbS00026247g0013.1	1 0.91|1|0.90|0.91|12|416|454; (*GB) gi|255552979|ref|XP_002517532.1| (e_value=0.0) D-glycerate 3-kinase, chloroplast precursor, putative [Ricinus communis];; (*SWP) sp|Q944I4|GLYK_ARATH (e_value=0.0) D-glycerate 3-kinase, chloroplastic OS=Arabidopsis thaliana GN=GLYK PE=1 SV=2;; (*TAIR) AT1G80380.2 (e_value=0.0) | Symbols: | P-loop containing nucleoside triphosphate hydrolases superfamily protei…	1.1952	1.23509	0.897178	0.783341	0.882328
NbS00007234g0001.1	0 0|0.5|1|1|2|0|110; (*GB) gi|340806832|gb|AEK71475.1| (e_value=3e-31) hypothetical chloroplast RF2 [Eucryphia lucida];; (*SWP) sp|Q0ZIV6|YCF2_VITVI (e_value=9e-33) Protein ycf2 OS=Vitis vinifera GN=ycf2-A PE=3 SV=1;; (*ITAG) ATCG01280.1 (e_value=1e-25) | Symbols: YCF2.2 | Chloroplast Ycf2;ATPase, AAA type, core | chrC:145291-152175 REVERSE LENGTH=2294;; (*ITAG) Solyc01g007640.2.1 (e_value=3e-28)…	1.43238	1.5221	0.776793	0.502185	0.981903
NbS00008675g0002.1	0 0|1|1|1|2|0|441; (*GB) gi|5123836|emb|CAB45387.1| (e_value=0.0) NAD-malate dehydrogenase [Nicotiana tabacum];; (*SWP) sp|Q9SN86|MDHP_ARATH (e_value=0.0) Malate dehydrogenase, chloroplastic OS=Arabidopsis thaliana GN=At3g47520 PE=1 SV=1;; (*TAIR) AT3G47520.1 (e_value=0.0) | Symbols: MDH | malate dehydrogenase | chr3:17513657-17514868 FORWARD LENGTH=403;; (*ITAG) Solyc03g115990.1.1 (e_value=0.0) …	1.38439	1.4046	0.917278	0.807684	1.03414
NbS00034416g0005.1	0 0|1|0|0|5|0|377; (*GB) gi|312370165|gb|ADQ74440.1| (e_value=5e-71) ribulose-1,5-bisphosphate carboxylase/oxygenase large subunit [Physochlaina praealta];; (*SWP) sp|P04992|RBL_PETHY (e_value=3e-70) Ribulose bisphosphate carboxylase large chain OS=Petunia hybrida GN=rbcL PE=1 SV=1;; (*ITAG) ATCG00490.1 (e_value=2e-66) | Symbols: RBCL | ribulose-bisphosphate carboxylases | chrC:54958-56397 FORWAR…	1.52453	1.22815	0.809358	0.783728	0.804107
NbS00004956g0015.1	0 0|1|0|0|2|0|84; (*GB) gi|42718201|gb|AAS38532.1| (e_value=7e-41) ribulose-1,5-bisphosphate carboxylase/oxygenase large subunit [Hygrolembidium acrocladum];; (*SWP) sp|Q05984|RBL_APOCA (e_value=4e-41) Ribulose bisphosphate carboxylase large chain (Fragment) OS=Apocynum cannabinum GN=rbcL PE=3 SV=1;; (*ITAG) ATCG00490.1 (e_value=7e-41) | Symbols: RBCL | ribulose-bisphosphate carboxylases | chrC:5…	1.48137	1.27613	0.822899	0.711226	0.846749
NbS00026817g0017.1	1 1|1|0.5|0.66|3|350|97; (*GB) gi|351722639|ref|NP_001236995.1| (e_value=4e-52) uncharacterized protein LOC100527505 [Glycine max];; (*SWP) sp|P34893|CH10_ARATH (e_value=1e-52) 10 kDa chaperonin OS=Arabidopsis thaliana GN=CPN10 PE=2 SV=1;; (*TAIR) AT1G14980.1 (e_value=7e-54) | Symbols: CPN10 | chaperonin 10 | chr1:5165930-5166654 REVERSE LENGTH=98;; (*ITAG) Solyc05g056390.2.1 (e_value=4e-62) geno…	1.67468	1.3346	0.708351	0.485172	0.815358
NbS00000215g0010.1	1 1|1|0.85|0.8|15|450|605; (*GB) gi|225442531|ref|XP_002284134.1| (e_value=0.0) PREDICTED: ruBisCO large subunit-binding protein subunit beta, chloroplastic [Vitis vinifera];; (*SWP) sp|P21240|CPNB1_ARATH (e_value=0.0) Chaperonin 60 subunit beta 1, chloroplastic OS=Arabidopsis thaliana GN=CPN60B1 PE=1 SV=3;; (*TAIR) AT1G55490.2 (e_value=0.0) | Symbols: CPN60B, LEN1 | chaperonin 60 beta | chr1:207…	1.33467	1.22012	0.758302	0.660109	0.749382
NbS00012579g0124.1	0.83 0.57|1|1|1|7|0|352	1.2811	1.15957	0.74703	0.770844	0.865714
NbS00005125g0015.1	0.91 0.84|1|0.83|0.69|13|286|356; (*GB) gi|304368145|gb|ADM26718.1| (e_value=0.0) glycolate oxidase [Nicotiana benthamiana];; (*SWP) sp|P05414|GOX_SPIOL (e_value=0.0) Peroxisomal (S)-2-hydroxy-acid oxidase OS=Spinacia oleracea PE=1 SV=1;; (*TAIR) AT3G14420.2 (e_value=0.0) | Symbols: | Aldolase-type TIM barrel family protein | chr3:4821804-4823899 FORWARD LENGTH=367;; (*ITAG) Solyc07g056540.2.1 (e…	1.39279	1.25272	0.732213	0.721625	0.776219
NbS00022382g0007.1	1 0.8|1|1|1|5|0|304; (*GB) gi|350539988|ref|NP_001233834.1| (e_value=3e-156) chloroplast-specific ribosomal protein [Solanum lycopersicum];; (*SWP) sp|P19954|RR30_SPIOL (e_value=4e-110) 30S ribosomal protein 1, chloroplastic OS=Spinacia oleracea GN=RPS30 PE=1 SV=2;; (*TAIR) AT5G24490.1 (e_value=3e-114) | Symbols: | 30S ribosomal protein, putative | chr5:8365690-8367178 FORWARD LENGTH=308;; (*ITAG…	1.33626	1.15998	0.874923	0.871097	0.939073
NbS00004472g0004.1	0.8 0.5|1|1|1|6|0|488; (*GB) gi|365222886|gb|AEW69795.1| (e_value=0.0) Hop-interacting protein THI032 [Solanum lycopersicum];; (*SWP) sp|Q56YA5|SGAT_ARATH (e_value=4e-176) Serine--glyoxylate aminotransferase OS=Arabidopsis thaliana GN=AGT1 PE=1 SV=2;; (*TAIR) AT2G13360.2 (e_value=3e-177) | Symbols: AGT, AGT1, SGAT | alanine:glyoxylate aminotransferase | chr2:5539417-5540902 REVERSE LENGTH=401;; (…	1.33041	1.24401	0.847323	0.962614	0.939747
NbS00013344g0009.1	1 0.66|1|1|1|3|0|307; (*SWP) sp|P19683|ROC4_NICSY (e_value=2e-167) 31 kDa ribonucleoprotein, chloroplastic OS=Nicotiana sylvestris PE=1 SV=1;; (*TAIR) AT4G24770.1 (e_value=1e-77) | Symbols: RBP31, ATRBP31, CP31, ATRBP33 | 31-kDa RNA binding protein | chr4:12766223-12767952 REVERSE LENGTH=329;; (*ITAG) Solyc03g111840.2.1 (e_value=6e-109) genomic_reference:SL2.40ch03 gene_region:56501989-56506255 t…	1.27262	1.1864	0.798636	0.766447	0.823785
NbS00024535g0016.1	1 1|1|0.81|0.75|12|251|349; (*GB) gi|304368145|gb|ADM26718.1| (e_value=0.0) glycolate oxidase [Nicotiana benthamiana];; (*SWP) sp|P05414|GOX_SPIOL (e_value=0.0) Peroxisomal (S)-2-hydroxy-acid oxidase OS=Spinacia oleracea PE=1 SV=1;; (*TAIR) AT3G14420.2 (e_value=0.0) | Symbols: | Aldolase-type TIM barrel family protein | chr3:4821804-4823899 FORWARD LENGTH=367;; (*ITAG) Solyc07g056540.2.1 (e_value…	1.59886	1.41489	0.73242	0.707139	0.865989
NbS00011015g0025.1	1 1|1|0.94|0.94|19|316|1130; (*GB) gi|225428772|ref|XP_002282024.1| (e_value=0.0) PREDICTED: presequence protease 2, chloroplastic/mitochondrial-like [Vitis vinifera];; (*SWP) sp|Q9LJL3|PREP1_ARATH (e_value=0.0) Presequence protease 1, chloroplastic/mitochondrial OS=Arabidopsis thaliana GN=PREP1 PE=1 SV=2;; (*TAIR) AT3G19170.1 (e_value=0.0) | Symbols: ATPREP1, ATZNMP, PREP1 | presequence protease…	1.28769	1.21495	0.830723	0.81795	0.866068
NbS00021088g0005.1	1 1|1|1|1|9|198|520; (*GB) gi|89089752|gb|ABD60582.1| (e_value=0.0) ADP-glucose pyrophosphorylase small subunit [Nicotiana tabacum];; (*SWP) sp|P23509|GLGS_SOLTU (e_value=0.0) Glucose-1-phosphate adenylyltransferase small subunit, chloroplastic/amyloplastic OS=Solanum tuberosum PE=1 SV=2;; (*TAIR) AT5G48300.1 (e_value=0.0) | Symbols: ADG1, APS1 | ADP glucose pyrophosphorylase 1 | chr5:19570326-19…	1.42795	1.21541	0.875666	0.788324	0.880982
NbS00020569g0013.1	1 0.87|1|1|1|8|0|394; (*SWP) sp|O20252|S17P_SPIOL (e_value=0.0) Sedoheptulose-1,7-bisphosphatase, chloroplastic OS=Spinacia oleracea PE=2 SV=1;; (*TAIR) AT3G55800.1 (e_value=0.0) | Symbols: SBPASE | sedoheptulose-bisphosphatase | chr3:20709640-20711421 FORWARD LENGTH=393;; (*ITAG) Solyc05g052600.2.1 (e_value=0.0) genomic_reference:SL2.40ch05 gene_region:61954189-61957576 transcript_region:SL2.40c…	1.34569	1.25306	0.925006	0.859388	0.853511
NbS00032475g0008.1	1 0.62|1|1|1|8|0|366; (*GB) gi|350536711|ref|NP_001234005.1| (e_value=0.0) glyoxisomal malate dehydrogenase [Solanum lycopersicum];; (*SWP) sp|P19446|MDHG_CITLA (e_value=0.0) Malate dehydrogenase, glyoxysomal OS=Citrullus lanatus PE=1 SV=1;; (*TAIR) AT2G22780.1 (e_value=0.0) | Symbols: PMDH1 | peroxisomal NAD-malate dehydrogenase 1 | chr2:9689995-9691923 REVERSE LENGTH=354;; (*ITAG) Solyc01g10648…	1.31752	1.14858	0.790941	0.994141	0.760601
NbS00041069g0001.1	1 1|1|0.85|0.75|8|499|469; (*GB) gi|255557353|ref|XP_002519707.1| (e_value=0.0) 50 kDa ketoavyl-ACP synthase [Ricinus communis];; (*SWP) sp|P52410|KASC1_ARATH (e_value=0.0) 3-oxoacyl-[acyl-carrier-protein] synthase I, chloroplastic OS=Arabidopsis thaliana GN=KAS1 PE=1 SV=2;; (*TAIR) AT5G46290.1 (e_value=0.0) | Symbols: KASI, KAS1 | 3-ketoacyl-acyl carrier protein synthase I | chr5:18774439-187766…	1.3568	1.15794	0.70721	0.749202	0.861976
NbS00031866g0007.1	1 0.83|1|1|1|6|484|243; (*GB) gi|115485231|ref|NP_001067759.1| (e_value=2e-159) Os11g0312400 [Oryza sativa Japonica Group];; (*SWP) sp|Q08480|KAD2_ORYSJ (e_value=5e-161) Adenylate kinase B OS=Oryza sativa subsp. japonica GN=ADK-B PE=2 SV=1;; (*TAIR) AT5G63400.1 (e_value=9e-151) | Symbols: ADK1 | adenylate kinase 1 | chr5:25393274-25394817 REVERSE LENGTH=246;; (*ITAG) Solyc03g111200.2.1 (e_value=9…	1.13132	1.0342	0.795991	0.648509	0.723108
NbS00024521g0008.1	0.91 0.84|1|0.91|0.92|13|0|379; (*GB) gi|255581842|ref|XP_002531721.1| (e_value=0.0) hydroxypyruvate reductase, putative [Ricinus communis];; (*SWP) sp|P13443|DHGY_CUCSA (e_value=0.0) Glycerate dehydrogenase OS=Cucumis sativus GN=HPR-A PE=2 SV=1;; (*TAIR) AT1G68010.1 (e_value=0.0) | Symbols: HPR, ATHPR1 | hydroxypyruvate reductase | chr1:25493418-25495720 FORWARD LENGTH=386;; (*ITAG) Solyc01g1116…	1.26146	1.09892	0.628298	0.68009	0.687998
NbS00012784g0015.1	0.71 0.75|0.87|0.85|0.87|8|0|437; (*GB) gi|2459684|gb|AAB71764.1| (e_value=0.0) catalase 1 [Nicotiana tabacum];; (*SWP) sp|P49315|CATA1_NICPL (e_value=0.0) Catalase isozyme 1 (Fragment) OS=Nicotiana plumbaginifolia GN=CAT1 PE=2 SV=1;; (*TAIR) AT4G35090.1 (e_value=0.0) | Symbols: CAT2 | catalase 2 | chr4:16700937-16703215 REVERSE LENGTH=492;; (*ITAG) Solyc02g082760.2.1 (e_value=0.0) genomic_refere…	1.2918	1.18405	0.611279	0.663439	0.75212
NbS00007716g0016.1	0.5 0.22|1|0.5|0.44|9|0|846; (*GB) gi|224138970|ref|XP_002322947.1| (e_value=0.0) predicted protein [Populus trichocarpa];; (*SWP) sp|O64422|F16P1_ORYSJ (e_value=9e-174) Fructose-1,6-bisphosphatase, chloroplastic OS=Oryza sativa subsp. japonica GN=Os03g0267300 PE=2 SV=1;; (*TAIR) AT3G54050.2 (e_value=3e-171) | Symbols: HCEF1 | high cyclic electron flow 1 | chr3:20016951-20018527 FORWARD LENGTH=41…	1.37191	1.26871	0.741925	0.681245	0.744678
NbS00001075g0208.1	1 1|1|1|1|8|190|608	1.26175	1.06478	0.710748	0.634721	0.835604
NbS00021293g0006.1	0.6 0.66|1|0.2|0.5|6|1086|278; (*GB) gi|1350821|sp|P49314.1|ROC2_NICPL (e_value=2e-114) RecName: Full=31 kDa ribonucleoprotein, chloroplastic; AltName: Full=CP-RBP31; Flags: Precursor;; (*SWP) sp|P49314|ROC2_NICPL (e_value=7e-116) 31 kDa ribonucleoprotein, chloroplastic OS=Nicotiana plumbaginifolia PE=2 SV=1;; (*TAIR) AT2G37220.1 (e_value=2e-64) | Symbols: | RNA-binding (RRM/RBD/RNP motifs) famil…	1.37474	1.18228	0.631873	0.584701	0.828667
NbS00008430g0002.1	0.5 0.6|1|1|1|5|333|461; (*GB) gi|113205425|gb|AAU90342.2| (e_value=4e-167) Myb-like DNA-binding protein, putative [Solanum demissum];; (*SWP) sp|P92973|CCA1_ARATH (e_value=6e-26) Protein CCA1 OS=Arabidopsis thaliana GN=CCA1 PE=1 SV=1;; (*TAIR) AT1G18330.1 (e_value=4e-32) | Symbols: EPR1, RVE7 | Homeodomain-like superfamily protein | chr1:6306196-6307640 REVERSE LENGTH=346;; (*ITAG) Solyc03g09832…	1.92091	1.44198	0.740251	0.399507	0.85562
NbS00004683g0012.1	1 1|1|1|1|3|457|137; (*TAIR) AT1G33810.1 (e_value=3e-61) | Symbols: | unknown protein; FUNCTIONS IN: molecular_function unknown; INVOLVED IN: biological_process unknown; LOCATED IN: chloroplast thylakoid membrane, chloroplast, chloroplast envelope; EXPRESSED IN: 22 plant structures; EXPRESSED DURING: 13 growth stages; Has 39 Blast hits to 39 proteins in 18 species: Archae - 0; Bacteria - 0; Metaz…	1.16637	1.05599	0.805488	0.770309	0.930737
NbS00020222g0003.1	0.5 0.28|0.71|1|1|7|0|388; (*TAIR) AT5G17670.1 (e_value=6e-123) | Symbols: | alpha/beta-Hydrolases superfamily protein | chr5:5821082-5822600 FORWARD LENGTH=309;; (*ITAG) Solyc01g081480.2.1 (e_value=2e-161) genomic_reference:SL2.40ch01 gene_region:73194021-73197709 transcript_region:SL2.40ch01:73194021..73197709+ go_terms:GO:0031177 functional_description:"Genomic DNA chromosome 5 P1 clone MVA3 (…	1.27164	1.15241	0.828124	0.93835	0.930106
NbS00019375g0003.1	0.77 0.7|1|0.77|0.8|10|234|360; (*GB) gi|255566855|ref|XP_002524411.1| (e_value=9e-167) methionine aminopeptidase, putative [Ricinus communis];; (*SWP) sp|Q9FV52|AMP1B_ARATH (e_value=3e-159) Methionine aminopeptidase 1B, chloroplastic OS=Arabidopsis thaliana GN=MAP1B PE=2 SV=2;; (*TAIR) AT1G13270.1 (e_value=2e-160) | Symbols: MAP1C, MAP1B | methionine aminopeptidase 1B | chr1:4544999-4547155 FORW…	1.42796	1.2317	0.869017	0.699651	0.849445
NbS00001612g0014.1	1 1|1|0.75|1|5|101|370; (*GB) gi|255558669|ref|XP_002520359.1| (e_value=0.0) porphobilinogen deaminase, putative [Ricinus communis];; (*SWP) sp|Q43082|HEM3_PEA (e_value=0.0) Porphobilinogen deaminase, chloroplastic OS=Pisum sativum GN=HEMC PE=1 SV=1;; (*TAIR) AT5G08280.1 (e_value=0.0) | Symbols: HEMC | hydroxymethylbilane synthase | chr5:2663763-2665596 REVERSE LENGTH=382;; (*ITAG) Solyc07g066470…	1.30154	1.12805	0.631564	0.647315	0.729091
NbS00004694g0008.1	0.94 0.78|1|0.88|0.84|19|0|918; (*GB) gi|351721667|ref|NP_001237473.1| (e_value=0.0) aspartokinase-homoserine dehydrogenase [Glycine max];; (*SWP) sp|P37142|AKH_DAUCA (e_value=0.0) Bifunctional aspartokinase/homoserine dehydrogenase, chloroplastic (Fragment) OS=Daucus carota PE=1 SV=1;; (*TAIR) AT4G19710.2 (e_value=0.0) | Symbols: AK-HSDH II, AK-HSDH | aspartate kinase-homoserine dehydrogenase ii…	1.49214	1.29919	0.81077	0.653241	0.806774
NbS00009379g0009.1	0.83 0.71|1|1|1|7|0|316; (*TAIR) AT5G27560.1 (e_value=1e-55) | Symbols: | Domain of unknown function (DUF1995) | chr5:9731758-9733644 FORWARD LENGTH=341;; (*ITAG) Solyc01g098990.2.1 (e_value=4e-79) genomic_reference:SL2.40ch01 gene_region:81105285-81111003 transcript_region:SL2.40ch01:81105285..81111003+ functional_description:"Os06g0146300 protein (Fragment) (AHRD V1 ***- Q0DEL6_ORYSJ); contains…	1.62793	1.38276	0.934784	0.918542	0.870183
NbS00052218g0009.1	0.8 0.5|1|0.8|0.83|6|0|410; (*GB) gi|4753845|emb|CAB41987.1| (e_value=0.0) FtsZ-like protein [Nicotiana tabacum];; (*SWP) sp|Q42545|FTSZ1_ARATH (e_value=1e-179) Cell division protein FtsZ homolog 1, chloroplastic OS=Arabidopsis thaliana GN=FTSZ1 PE=1 SV=2;; (*TAIR) AT5G55280.1 (e_value=0.0) | Symbols: FTSZ1-1, ATFTSZ1-1, CPFTSZ | homolog of bacterial cytokinesis Z-ring protein FTSZ 1-1 | chr5:224…	1.17589	1.05184	0.743504	0.679798	0.714587
NbS00015416g0017.1	0.77 0.8|1|0.55|0.7|10|352|259; (*GB) gi|350535034|ref|NP_001234684.1| (e_value=3e-139) clp-like energy-dependent protease [Solanum lycopersicum];; (*SWP) sp|Q9SAA2|CLPP6_ARATH (e_value=6e-129) ATP-dependent Clp protease proteolytic subunit 6, chloroplastic OS=Arabidopsis thaliana GN=CLPP6 PE=1 SV=1;; (*TAIR) AT1G11750.1 (e_value=5e-130) | Symbols: CLPP6, NCLPP1, NCLPP6 | CLP protease proteolytic…	1.5967	1.18605	0.673578	0.609975	0.723959
NbS00026857g0001.1	0 0|0.5|1|1|2|0|385; (*GB) gi|167600643|gb|ABZ89185.1| (e_value=1e-158) putative protein [Coffea canephora];; (*TAIR) AT3G04550.1 (e_value=8e-125) | Symbols: | unknown protein; INVOLVED IN: biological_process unknown; LOCATED IN: chloroplast stroma, chloroplast; EXPRESSED IN: 22 plant structures; EXPRESSED DURING: 13 growth stages; BEST Arabidopsis thaliana protein match is: unknown protein (TAIR…	1.28654	1.02064	0.73772	0.670671	0.699256
NbS00055166g0004.1	1 0|1|0|0.5|2|0|82; (*GB) gi|255555295|ref|XP_002518684.1| (e_value=3e-39) conserved hypothetical protein [Ricinus communis];; (*SWP) sp|Q9SHU7|TIC21_ARATH (e_value=4e-33) Protein TIC 21, chloroplastic OS=Arabidopsis thaliana GN=TIC21 PE=1 SV=1;; (*TAIR) AT2G15290.1 (e_value=3e-34) | Symbols: ATTIC21, TIC21, CIA5, PIC1 | translocon at inner membrane of chloroplasts 21 | chr2:6642512-6644011 REVER…	1.26552	1.0601	0.781697	0.644	0.85545
NbS00000615g0105.1	protein	1.57216	1.03931	0.586437	0.618583	0.672952
NbS00040120g0009.1	1 0.92|1|1|0.92|13|0|610; (*GB) gi|3913240|sp|O24133.1|CHLD_TOBAC (e_value=0.0) RecName: Full=Magnesium-chelatase subunit chlD, chloroplastic; Short=Mg-chelatase subunit D; AltName: Full=Mg-protoporphyrin IX chelatase; Flags: Precursor;; (*SWP) sp|O24133|CHLD_TOBAC (e_value=0.0) Magnesium-chelatase subunit chlD, chloroplastic OS=Nicotiana tabacum GN=CHLD PE=2 SV=1;; (*TAIR) AT1G08520.1 (e_value=0…	1.41978	1.17064	0.846203	0.661185	0.885428
NbS00015597g0013.1	1 0.66|1|1|1|3|0|168; (*GB) gi|225459459|ref|XP_002285833.1| (e_value=9e-87) PREDICTED: 30S ribosomal protein S13, chloroplastic [Vitis vinifera];; (*SWP) sp|P42732|RR13_ARATH (e_value=1e-79) 30S ribosomal protein S13, chloroplastic OS=Arabidopsis thaliana GN=RPS13 PE=2 SV=1;; (*TAIR) AT5G14320.1 (e_value=1e-80) | Symbols: | Ribosomal protein S13/S18 family | chr5:4617839-4618772 REVERSE LENGTH=1…	1.22205	1.01772	0.797493	1.11626	0.933523
NbS00004697g0002.1	1 1|1|0.7|0.54|11|421|531; (*GB) gi|2398679|emb|CAA75092.1| (e_value=0.0) 3-deoxy-D-arabino-heptulosonate 7-phosphate synthase [Morinda citrifolia];; (*SWP) sp|Q00218|AROG_ARATH (e_value=0.0) Phospho-2-dehydro-3-deoxyheptonate aldolase 2, chloroplastic OS=Arabidopsis thaliana GN=DHS2 PE=2 SV=2;; (*TAIR) AT4G33510.1 (e_value=0.0) | Symbols: DHS2 | 3-deoxy-d-arabino-heptulosonate 7-phosphate syntha…	1.24522	1.01461	0.806364	0.907497	0.853054
NbS00007847g0006.1	1 0.66|1|1|1|3|0|162; (*GB) gi|225432240|ref|XP_002270819.1| (e_value=6e-82) PREDICTED: 50S ribosomal protein L18, chloroplastic isoform 1 [Vitis vinifera];; (*SWP) sp|Q9SX68|RK18_ARATH (e_value=9e-77) 50S ribosomal protein L18, chloroplastic OS=Arabidopsis thaliana GN=RPL18 PE=1 SV=1;; (*TAIR) AT1G48350.1 (e_value=7e-78) | Symbols: | Ribosomal L18p/L5e family protein | chr1:17867269-17868215 FOR…	1.16093	1.02634	0.76712	1.16566	0.854588
NbS00009632g0115.1	0.77 0.6|0.9|0.33|0.6|10|0|382	0.991666	0.745631	0.556053	0.513506	0.526746
NbS00045069g0025.1	0 0|1|0|0|2|0|74; (*GB) gi|350529085|dbj|BAL03661.1| (e_value=4e-26) photosystem I P700 apoprotein A1 [Bowenia serrulata];; (*SWP) sp|Q9MUK4|PSAA_ENCLE (e_value=2e-27) Photosystem I P700 chlorophyll a apoprotein A1 (Fragment) OS=Encephalartos lebomboensis GN=psaA PE=3 SV=1;; (*ITAG) ATCG00350.1 (e_value=2e-22) | Symbols: PSAA | Photosystem I, PsaA/PsaB protein | chrC:39605-41857 REVERSE LENGTH=75…	1.56082	1.29598	1.1014	1.10596	0.962997
NbS00022525g0113.1	0.87 0.77|1|0.75|0.66|9|554|335	1.4424	1.14771	0.757804	0.72658	0.818638
NbS00038595g0001.1	0.87 0.88|1|0.87|0.88|9|379|354; (*GB) gi|359496625|ref|XP_002263670.2| (e_value=0.0) PREDICTED: malate dehydrogenase, glyoxysomal [Vitis vinifera];; (*SWP) sp|P19446|MDHG_CITLA (e_value=0.0) Malate dehydrogenase, glyoxysomal OS=Citrullus lanatus PE=1 SV=1;; (*TAIR) AT2G22780.1 (e_value=0.0) | Symbols: PMDH1 | peroxisomal NAD-malate dehydrogenase 1 | chr2:9689995-9691923 REVERSE LENGTH=354;; (*IT…	1.46082	1.14147	0.843394	0.927715	0.844618
NbC25340200g0001.1	399213 sp|P31542.1|CLPAB_SOLLC (e_value=2e-64) RecName: Full=ATP-dependent Clp protease ATP-binding subunit clpA homolog CD4B, chloroplastic; Flags: Precursor;; (*SWP) sp|P31542|CLPAB_SOLLC (e_value=4e-66) ATP-dependent Clp protease ATP-binding subunit clpA homolog CD4B, chloroplastic OS=Solanum lycopersicum GN=CD4B PE=3 SV=1;; (*TAIR) AT3G48870.2 (e_value=7e-65) | Symbols: HSP93-III | Clp ATPase…	1.35546	1.11683	0.904955	0.808899	0.855913
NbS00059813g0007.1	1 1|1|0.4|0.33|6|1866|292; (*GB) gi|1350821|sp|P49314.1|ROC2_NICPL (e_value=5e-145) RecName: Full=31 kDa ribonucleoprotein, chloroplastic; AltName: Full=CP-RBP31; Flags: Precursor;; (*SWP) sp|P49314|ROC2_NICPL (e_value=2e-146) 31 kDa ribonucleoprotein, chloroplastic OS=Nicotiana plumbaginifolia PE=2 SV=1;; (*TAIR) AT2G37220.1 (e_value=2e-90) | Symbols: | RNA-binding (RRM/RBD/RNP motifs) family pr…	0.673432	0.52712	0.344711	0.349825	0.401879
NbS00027742g0013.1	1 1|1|1|1|7|309|363; (*GB) gi|77416977|gb|ABA81884.1| (e_value=4e-80) nuclear RNA binding protein-like [Solanum tuberosum];; (*TAIR) AT5G47210.1 (e_value=2e-34) | Symbols: | Hyaluronan / mRNA binding family | chr5:19169222-19171012 REVERSE LENGTH=357;; (*ITAG) Solyc08g007220.2.1 (e_value=5e-63) genomic_reference:SL2.40ch08 gene_region:1786907-1790103 transcript_region:SL2.40ch08:1786907..1790103-…	0.97425	1.8778	1.1	0.73624	0.846722
NbS00012878g0025.1	1 1|1|1|1|5|485|399; (*SWP) sp|Q9SDT1|POR_DAUCA (e_value=0.0) Protochlorophyllide reductase, chloroplastic OS=Daucus carota GN=POR1 PE=2 SV=1;; (*TAIR) AT5G54190.1 (e_value=0.0) | Symbols: PORA | protochlorophyllide oxidoreductase A | chr5:21991183-21992773 REVERSE LENGTH=405;; (*ITAG) Solyc07g054210.2.1 (e_value=0.0) genomic_reference:SL2.40ch07 gene_region:59889442-59892645 transcript_region:SL…	1.17956	1.2446	0.794768	0.742029	0.899099
NbS00036218g0018.1	0.66 0.71|0.71|1|0.85|7|0|273; (*GB) gi|255540407|ref|XP_002511268.1| (e_value=2e-132) 2-deoxyglucose-6-phosphate phosphatase, putative [Ricinus communis];; (*SWP) sp|O33513|CBBY_RHOCA (e_value=2e-40) Protein CbbY OS=Rhodobacter capsulatus GN=cbbY PE=3 SV=1;; (*TAIR) AT3G48420.1 (e_value=2e-132) | Symbols: | Haloacid dehalogenase-like hydrolase (HAD) superfamily protein | chr3:17929743-17931551 F…	1.14569	1.33297	0.978641	0.753549	0.933076
NbS00010232g0013.1	1 1|1|1|1|3|0|258; (*GB) gi|12230584|sp|Q08935.1|ROC1_NICSY (e_value=1e-107) RecName: Full=29 kDa ribonucleoprotein A, chloroplastic; AltName: Full=CP29A; Flags: Precursor;; (*SWP) sp|Q08935|ROC1_NICSY (e_value=4e-109) 29 kDa ribonucleoprotein A, chloroplastic OS=Nicotiana sylvestris PE=2 SV=1;; (*TAIR) AT2G37220.1 (e_value=2e-79) | Symbols: | RNA-binding (RRM/RBD/RNP motifs) family protein | chr…	1.1653	1.33262	0.738333	0.751399	0.863236
NbS00036430g0009.1	0 0|1|0|0|4|0|448; (*GB) gi|113170490|ref|YP_717281.1| (e_value=2e-170) Atp1 [Ostreococcus tauri];; (*SWP) sp|B3PQ70|ATPA_RHIE6 (e_value=2e-158) ATP synthase subunit alpha OS=Rhizobium etli (strain CIAT 652) GN=atpA PE=3 SV=1;; (*ITAG) ATMG01190.1 (e_value=2e-149) | Symbols: ATP1 | ATP synthase subunit 1 | chrM:302166-303689 REVERSE LENGTH=507;; (*ITAG) Solyc00g042130.1.1 (e_value=6e-104) evidenc…	1.33667	1.40035	0.681997	0.669569	0.779117
NbS00036543g0002.1	1 1|1|1|1|5|260|252; (*GB) gi|350534934|ref|NP_001234423.1| (e_value=1e-159) chaperonin 21 precursor [Solanum lycopersicum];; (*SWP) sp|O65282|CH10C_ARATH (e_value=3e-129) 20 kDa chaperonin, chloroplastic OS=Arabidopsis thaliana GN=CPN21 PE=1 SV=2;; (*TAIR) AT5G20720.3 (e_value=3e-130) | Symbols: CPN20 | chaperonin 20 | chr5:7015015-7016354 FORWARD LENGTH=253;; (*ITAG) Solyc07g042250.2.1 (e_value…	1.042	1.08449	0.729212	0.693355	0.724446
NbS00004996g0010.1	0 0|0.8|0|0|5|0|217; (*GB) gi|81301547|ref|YP_398844.1| (e_value=1e-46) ATP synthase CF1 alpha subunit [Nicotiana tomentosiformis];; (*SWP) sp|Q33C53|ATPA_NICTO (e_value=3e-48) ATP synthase subunit alpha, chloroplastic OS=Nicotiana tomentosiformis GN=atpA PE=3 SV=1;; (*ITAG) ATCG00120.1 (e_value=1e-43) | Symbols: ATPA | ATP synthase subunit alpha | chrC:9938-11461 REVERSE LENGTH=507;; (*ITAG) Sol…	1.46109	2.31942	0.858486	0.786852	0.866483
NbS00030950g0009.1	0 0|0.66|0|0.33|3|0|126; (*GB) gi|12006841|gb|AAG44945.1|AF290618_1 (e_value=1e-43) putative delta TIP [Nicotiana glauca];; (*SWP) sp|Q5Z6F0|TIP22_ORYSJ (e_value=7e-43) Probable aquaporin TIP2-2 OS=Oryza sativa subsp. japonica GN=TIP2-2 PE=2 SV=1;; (*TAIR) AT3G16240.1 (e_value=3e-40) | Symbols: DELTA-TIP, TIP2;1, DELTA-TIP1, AQP1, ATTIP2;1 | delta tonoplast integral protein | chr3:5505534-5506788…	1.41335	1.60293	0.686353	0.840994	0.824236
NbS00018964g0003.1	1 1|1|1|1|2|593|208; (*GB) gi|46020014|dbj|BAD13499.1| (e_value=1e-19) dehydrin [Nicotiana tabacum];; (*ITAG) Solyc04g082200.2.1 (e_value=7e-20) genomic_reference:SL2.40ch04 gene_region:63550865-63552237 transcript_region:SL2.40ch04:63550865..63552237- go_terms:GO:0009415 functional_description:"Dehydrin (AHRD V1 *-*- Q1A4H3_COFCA); contains Interpro domain(s) IPR000167 Dehydrin ";	0.986501	1.90868	1.28476	0.75717	1.33978
NbS00042341g0009.1	0.5 0.33|1|0|0.33|3|0|348; (*GB) gi|2582822|emb|CAA71103.1| (e_value=0.0) CDSP32 protein (Chloroplast Drought-induced Stress Protein of 32kDa) [Solanum tuberosum];; (*SWP) sp|Q9SGS4|CDSP_ARATH (e_value=2e-130) Thioredoxin-like protein CDSP32, chloroplastic OS=Arabidopsis thaliana GN=CDSP32 PE=1 SV=1;; (*TAIR) AT1G76080.1 (e_value=2e-131) | Symbols: ATCDSP32, CDSP32 | chloroplastic drought-induced…	1.21026	1.34187	0.902066	0.759073	0.88033
NbS00027353g0025.1	0 0.5|1|0|0.5|2|0|161; (*GB) gi|147819482|emb|CAN65357.1| (e_value=2e-58) hypothetical protein VITISV_041274 [Vitis vinifera];; (*SWP) sp|Q8VY88|LTD_ARATH (e_value=8e-55) Protein LHCP TRANSLOCATION DEFECT OS=Arabidopsis thaliana GN=LTD PE=1 SV=1;; (*TAIR) AT1G50900.1 (e_value=6e-56) | Symbols: GDC1 | Ankyrin repeat family protein | chr1:18866272-18867014 FORWARD LENGTH=175;; (*ITAG) Solyc10g00637…	0.711489	1.58352	0.905547	0.97897	1.02123
NbS00047700g0013.1	0.6 0.63|1|0.8|0.54|11|307|726; (*GB) gi|12643758|sp|Q40565.1|RCA2_TOBAC (e_value=0.0) RecName: Full=Ribulose bisphosphate carboxylase/oxygenase activase 2, chloroplastic; Short=RA 2; Short=RuBisCO activase 2; Flags: Precursor;; (*SWP) sp|Q40565|RCA2_TOBAC (e_value=0.0) Ribulose bisphosphate carboxylase/oxygenase activase 2, chloroplastic OS=Nicotiana tabacum GN=RCA PE=2 SV=1;; (*TAIR) AT2G39730.…	1.18568	1.30569	0.819027	0.679168	0.736862
NbS00003396g0110.1	1 0.6|1|1|0.8|5|0|203	1.17285	1.40529	0.652992	0.619225	0.658983
NbS00017344g0018.1	1 0.84|1|1|1|13|0|432; (*GB) gi|40457328|gb|AAR86719.1| (e_value=0.0) glutamine synthetase GS58 [Nicotiana attenuata];; (*SWP) sp|O22506|GLNA2_DAUCA (e_value=0.0) Glutamine synthetase, chloroplastic OS=Daucus carota GN=GLN2 PE=2 SV=1;; (*TAIR) AT5G35630.3 (e_value=0.0) | Symbols: GS2, GLN2, ATGSL1 | glutamine synthetase 2 | chr5:13831220-13833239 FORWARD LENGTH=430;; (*ITAG) Solyc01g080280.2.1 (e…	1.25525	1.32739	0.895802	0.804729	0.909437
NbS00029393g0012.1	0.42 0.37|1|1|1|8|307|444; (*GB) gi|12643757|sp|Q40460.1|RCA1_TOBAC (e_value=0.0) RecName: Full=Ribulose bisphosphate carboxylase/oxygenase activase 1, chloroplastic; Short=RA 1; Short=RuBisCO activase 1; Flags: Precursor;; (*SWP) sp|Q40460|RCA1_TOBAC (e_value=0.0) Ribulose bisphosphate carboxylase/oxygenase activase 1, chloroplastic OS=Nicotiana tabacum PE=1 SV=1;; (*TAIR) AT2G39730.1 (e_value=0…	1.18287	1.31951	0.850377	0.675636	0.703706
NbS00003899g0006.1	1 1|1|1|1|11|262|362; (*GB) gi|356531866|ref|XP_003534497.1| (e_value=0.0) PREDICTED: phosphoglycolate phosphatase-like [Glycine max];; (*SWP) sp|Q2T9S4|PGP_BOVIN (e_value=6e-54) Phosphoglycolate phosphatase OS=Bos taurus GN=PGP PE=2 SV=1;; (*TAIR) AT5G36700.4 (e_value=2e-175) | Symbols: PGLP1 | 2-phosphoglycolate phosphatase 1 | chr5:14421929-14424430 REVERSE LENGTH=362;; (*ITAG) Solyc11g008620.…	1.2145	1.29758	0.812611	0.638229	0.755782
NbS00015224g0103.1	0.87 0.88|1|0.81|0.82|17|389|610	1.28559	1.85227	0.579412	0.759755	0.828563
NbS00001041g0113.1	1 0|1|1|1|2|0|462	1.27861	1.56321	0.907026	0.642161	1.00561
NbS00049538g0007.1	0 0|1|1|1|2|0|141; (*GB) gi|45357074|gb|AAS58496.1| (e_value=1e-83) chloroplast ferredoxin I [Nicotiana tabacum];; (*SWP) sp|Q43517|FER1_SOLLC (e_value=2e-78) Ferredoxin-1, chloroplastic OS=Solanum lycopersicum GN=SEND33 PE=2 SV=1;; (*TAIR) AT1G60950.1 (e_value=2e-55) | Symbols: FED A, ATFD2 | 2Fe-2S ferredoxin-like superfamily protein | chr1:22444565-22445011 FORWARD LENGTH=148;; (*ITAG) Solyc10…	0.643179	1.69862	0.805515	1.21507	0.772032
NbS00052707g0009.1	0.33 0.25|1|1|1|4|0|657; (*GB) gi|46367701|dbj|BAD15363.1| (e_value=0.0) nitrite reductase [Nicotiana tabacum];; (*SWP) sp|P05314|NIR_SPIOL (e_value=0.0) Ferredoxin--nitrite reductase, chloroplastic OS=Spinacia oleracea GN=NIR PE=1 SV=1;; (*TAIR) AT2G15620.1 (e_value=0.0) | Symbols: NIR1, NIR, ATHNIR | nitrite reductase 1 | chr2:6810552-6812666 FORWARD LENGTH=586;; (*ITAG) Solyc01g108630.2.1 (e_v…	1.21297	1.35639	0.735188	0.786588	0.702375
NbS00047538g0010.1	1 0.66|1|1|1|3|0|463; (*GB) gi|11493393|gb|AAG35472.1|U67064_1 (e_value=0.0) sulfur [Nicotiana tabacum];; (*SWP) sp|O22436|CHLI_TOBAC (e_value=0.0) Magnesium-chelatase subunit chlI, chloroplastic OS=Nicotiana tabacum GN=CHLI PE=2 SV=1;; (*TAIR) AT4G18480.1 (e_value=0.0) | Symbols: CHLI1, CH42, CH-42, CHL11, CHLI-1 | P-loop containing nucleoside triphosphate hydrolases superfamily protein | chr4:1…	1.55333	1.63001	0.859162	0.739537	0.921725
NbS00004325g0016.1	0 0|1|0|0|2|0|98; (*GB) gi|28261760|ref|NP_783274.1| (e_value=6e-51) Ycf2 [Atropa belladonna];; (*SWP) sp|Q8S8V2|YCF2A_ATRBE (e_value=2e-52) Protein ycf2 A OS=Atropa belladonna GN=ycf2-A PE=3 SV=1;; (*ITAG) ATCG01280.1 (e_value=3e-48) | Symbols: YCF2.2 | Chloroplast Ycf2;ATPase, AAA type, core | chrC:145291-152175 REVERSE LENGTH=2294;; (*ITAG) Solyc01g007640.2.1 (e_value=1e-53) genomic_reference:…	1.22026	1.3629	0.799872	0.820102	1.05422
NbS00001289g0025.1	0.66 0.42|0.85|0.83|0.71|7|0|224; (*GB) gi|294862567|gb|ADF45668.1| (e_value=2e-130) nucleoside diphosphate kinase 1 [Solanum tuberosum];; (*SWP) sp|Q8LAH8|NDK4_ARATH (e_value=2e-108) Nucleoside diphosphate kinase IV, chloroplastic/mitochondrial OS=Arabidopsis thaliana GN=NDK4 PE=1 SV=2;; (*TAIR) AT4G23900.1 (e_value=1e-109) | Symbols: | Nucleoside diphosphate kinase family protein | chr4:1242450…	1.34461	1.39017	0.856495	0.898994	0.948321
NbS00044448g0012.1	0.85 0.87|1|1|1|8|0|762; (*GB) gi|194396261|gb|ACF60500.1| (e_value=0.0) plastid transketolase [Nicotiana tabacum];; (*SWP) sp|Q43848|TKTC_SOLTU (e_value=0.0) Transketolase, chloroplastic OS=Solanum tuberosum PE=2 SV=1;; (*TAIR) AT3G60750.1 (e_value=0.0) | Symbols: | Transketolase | chr3:22454004-22456824 FORWARD LENGTH=741;; (*ITAG) Solyc10g018300.1.1 (e_value=0.0) evidence_code:10F0H1E1IEG geno…	1.11207	1.32408	0.822356	0.699964	0.869918
NbS00007503g0101.1	-1 0|1|-1|1|1|0|132	0.7321	1.57803	0.92418	1.17171	0.930646
NbS00017597g0021.1	1 0.5|1|1|1|2|0|177; (*GB) gi|225461044|ref|XP_002281441.1| (e_value=3e-77) PREDICTED: protein LHCP TRANSLOCATION DEFECT [Vitis vinifera];; (*SWP) sp|Q8VY88|LTD_ARATH (e_value=6e-72) Protein LHCP TRANSLOCATION DEFECT OS=Arabidopsis thaliana GN=LTD PE=1 SV=1;; (*TAIR) AT1G50900.1 (e_value=4e-73) | Symbols: GDC1 | Ankyrin repeat family protein | chr1:18866272-18867014 FORWARD LENGTH=175;; (*ITAG) S…	0.882369	1.75092	1.06762	1.05655	1.14842
NbS00033277g0017.1	0.83 0.92|1|0.41|0.46|13|705|350; (*GB) gi|225460309|ref|XP_002282574.1| (e_value=1e-45) PREDICTED: protein TIC 40, chloroplastic [Vitis vinifera];; (*SWP) sp|Q8GT66|TIC40_PEA (e_value=7e-35) Protein TIC 40, chloroplastic OS=Pisum sativum GN=TIC40 PE=1 SV=1;; (*TAIR) AT5G16620.1 (e_value=4e-23) | Symbols: PDE120, TIC40, ATTIC40 | hydroxyproline-rich glycoprotein family protein | chr5:5450808-5454…	1.23169	1.30374	0.907031	0.793041	0.969877
NbS00026360g0004.1	1 1|1|1|1|4|304|123; (*GB) gi|1351357|sp|P48502.1|QCR7_SOLTU (e_value=1e-75) RecName: Full=Cytochrome b-c1 complex subunit 7; AltName: Full=CR14; AltName: Full=Complex III subunit 7; AltName: Full=Complex III subunit VII; AltName: Full=Ubiquinol-cytochrome c reductase complex 14 kDa protein;; (*SWP) sp|P48502|QCR7_SOLTU (e_value=4e-77) Cytochrome b-c1 complex subunit 7 OS=Solanum tuberosum PE=1 S…	1.39617	1.50762	0.879443	0.634998	0.804333
NbS00021556g0004.1	-1 0|1|-1|1|1|0|153; (*GB) gi|224108155|ref|XP_002314740.1| (e_value=2e-82) predicted protein [Populus trichocarpa];; (*TAIR) AT3G18420.1 (e_value=1e-80) | Symbols: | Protein prenylyltransferase superfamily protein | chr3:6324771-6325721 REVERSE LENGTH=316;; (*ITAG) Solyc01g008160.2.1 (e_value=2e-88) genomic_reference:SL2.40ch01 gene_region:2304525-2306017 transcript_region:SL2.40ch01:2304525..23…	1.61943	2.85529	0.965895	1.00519	1.11389
NbS00005686g0010.1	1 1|1|0.66|0.57|7|390|185; (*GB) gi|169786772|gb|ACA79924.1| (e_value=1e-124) chloroplast N receptor-interacting protein 1 [Nicotiana benthamiana];; (*SWP) sp|Q38853|STR15_ARATH (e_value=3e-48) Rhodanese-like domain-containing protein 15, chloroplastic OS=Arabidopsis thaliana GN=STR15 PE=2 SV=1;; (*TAIR) AT4G35770.1 (e_value=2e-49) | Symbols: SEN1, ATSEN1, DIN1 | Rhodanese/Cell cycle control phos…	0.993013	1.30197	0.708192	0.565751	0.875615
NbS00041372g0009.1	0.5 0|1|0.5|0.66|3|0|137; (*SWP) sp|P26573|RBS8_NICPL (e_value=7e-74) Ribulose bisphosphate carboxylase small chain 8B, chloroplastic OS=Nicotiana plumbaginifolia GN=RBCS-8B PE=3 SV=1;; (*TAIR) AT5G38420.1 (e_value=6e-57) | Symbols: | Ribulose bisphosphate carboxylase (small chain) family protein | chr5:15381203-15381978 REVERSE LENGTH=181;; (*ITAG) Solyc02g063150.2.1 (e_value=3e-73) genomic_refe…	0.956897	1.78179	0.798804	0.84319	0.8176
NbS00001096g0111.1	1 1|1|1|1|2|378|481	1.19316	1.27184	0.902567	0.770913	0.87869
NbS00027134g0004.1	1 0.5|1|1|1|2|0|374; (*GB) gi|384038819|gb|AFH58000.1| (e_value=0.0) chloroplast PsbO4 precursor [Nicotiana benthamiana];; (*SWP) sp|Q40459|PSBO_TOBAC (e_value=0.0) Oxygen-evolving enhancer protein 1, chloroplastic OS=Nicotiana tabacum GN=PSBO PE=2 SV=1;; (*TAIR) AT3G50820.1 (e_value=0.0) | Symbols: PSBO2, PSBO-2, OEC33 | photosystem II subunit O-2 | chr3:18891008-18892311 REVERSE LENGTH=331;; (*…	0.786172	0.944301	1.27197	1.43215	1.1864
NbS00019818g0001.1	1 0.5|1|1|1|2|0|332; (*GB) gi|384038815|gb|AFH57998.1| (e_value=0.0) chloroplast PsbO2 precursor [Nicotiana benthamiana];; (*SWP) sp|Q40459|PSBO_TOBAC (e_value=0.0) Oxygen-evolving enhancer protein 1, chloroplastic OS=Nicotiana tabacum GN=PSBO PE=2 SV=1;; (*TAIR) AT3G50820.1 (e_value=0.0) | Symbols: PSBO2, PSBO-2, OEC33 | photosystem II subunit O-2 | chr3:18891008-18892311 REVERSE LENGTH=331;; (*…	0.804169	0.939773	1.30706	1.43448	1.20636
NbS00018180g0004.1	1 0.66|1|1|1|3|0|168; (*GB) gi|270311593|gb|ACZ72945.1| (e_value=6e-100) photosystem I reaction center subunit [Nicotiana tabacum];; (*SWP) sp|P49107|PSAN_ARATH (e_value=9e-68) Photosystem I reaction center subunit N, chloroplastic OS=Arabidopsis thaliana GN=PSAN PE=1 SV=2;; (*TAIR) AT5G64040.1 (e_value=6e-69) | Symbols: PSAN | photosystem I reaction center subunit PSI-N, chloroplast, putative / …	0.717039	0.869094	1.1898	1.39447	1.22287
NbS00029630g0003.1	0.66 0.25|1|1|1|4|0|82; (*GB) gi|3914472|sp|Q40519.1|PSBR_TOBAC (e_value=2e-38) RecName: Full=Photosystem II 10 kDa polypeptide, chloroplastic; Short=PII10; Flags: Precursor;; (*SWP) sp|Q40519|PSBR_TOBAC (e_value=4e-40) Photosystem II 10 kDa polypeptide, chloroplastic OS=Nicotiana tabacum GN=PSBR PE=2 SV=1;; (*TAIR) AT1G79040.1 (e_value=2e-32) | Symbols: PSBR | photosystem II subunit R | chr1:297…	0.819352	0.840854	1.19297	1.38403	1.11845
NbS00028158g0015.1	0.75 0.4|1|1|1|5|0|169; (*GB) gi|388500696|gb|AFK38414.1| (e_value=1e-63) unknown [Lotus japonicus];; (*SWP) sp|O04616|Y4115_ARATH (e_value=4e-59) Uncharacterized protein At4g01150, chloroplastic OS=Arabidopsis thaliana GN=At4g01150 PE=1 SV=1;; (*TAIR) AT4G01150.1 (e_value=3e-60) | Symbols: | unknown protein; FUNCTIONS IN: molecular_function unknown; INVOLVED IN: biological_process unknown; LOCAT…	0.749102	0.900199	1.26741	1.41842	1.22077
NbS00008453g0109.1	0 0|0.66|0.5|0.33|3|0|219	0.734434	0.916628	1.19648	1.44345	1.08371
NbS00004739g0001.1	1 0.66|1|1|1|3|0|251; (*GB) gi|100801744|emb|CAK24966.1| (e_value=2e-175) chlorophyll a/b binding protein [Solanum tuberosum];; (*SWP) sp|Q9SQL2|CB24_PEA (e_value=7e-164) Chlorophyll a-b binding protein P4, chloroplastic OS=Pisum sativum GN=lhcA-P4 PE=1 SV=1;; (*TAIR) AT3G47470.1 (e_value=5e-164) | Symbols: LHCA4, CAB4 | light-harvesting chlorophyll-protein complex I subunit A4 | chr3:17493622-17…	0.741163	0.852095	1.17464	1.49121	1.14731
NbS00019720g0002.1	-1 0|1|-1|1|1|0|149; (*GB) gi|225456666|ref|XP_002271953.1| (e_value=5e-48) PREDICTED: uncharacterized protein LOC100250168 [Vitis vinifera];; (*TAIR) AT1G74730.1 (e_value=2e-38) | Symbols: | Protein of unknown function (DUF1118) | chr1:28078995-28079831 FORWARD LENGTH=198;; (*ITAG) Solyc03g113240.2.1 (e_value=3e-43) genomic_reference:SL2.40ch03 gene_region:57496233-57497718 transcript_region:SL2…	0.775197	0.900901	1.17424	1.34665	1.12757
NbS00030662g0111.1	0 0|1|0|0|2|0|167	0.841548	0.941342	1.15971	1.29759	1.03855
NbS00017935g0003.1	1 0.5|1|1|1|2|0|284; (*SWP) sp|Q9XF88|CB4B_ARATH (e_value=4e-162) Chlorophyll a-b binding protein CP29.2, chloroplastic OS=Arabidopsis thaliana GN=LHCB4.2 PE=1 SV=1;; (*TAIR) AT3G08940.2 (e_value=3e-163) | Symbols: LHCB4.2 | light harvesting complex photosystem II | chr3:2717717-2718665 FORWARD LENGTH=287;; (*ITAG) Solyc09g014520.2.1 (e_value=0.0) genomic_reference:SL2.40ch09 gene_region:6145784-…	0.833991	0.89264	1.13349	1.28795	1.12615
NbS00021832g0023.1	0 0|1|0|0|2|0|80; (*GB) gi|305671961|gb|ADM63350.1| (e_value=2e-44) photosystem II cp47 protein [Aralidium pinnatifidum];; (*SWP) sp|A4QLM0|PSBB_LOBMA (e_value=2e-42) Photosystem II CP47 chlorophyll apoprotein OS=Lobularia maritima GN=psbB PE=3 SV=1;; (*ITAG) ATCG00680.1 (e_value=2e-43) | Symbols: PSBB | photosystem II reaction center protein B | chrC:72371-73897 FORWARD LENGTH=508;; (*ITAG) Soly…	0.789474	0.870094	1.14643	1.23157	1.05777
NbS00021892g0003.1	1 1|1|0.5|0.4|5|817|252; (*GB) gi|226872|prf||1609235A (e_value=2e-124) chlorophyll a/b binding protein;; (*SWP) sp|P27522|CB13_SOLLC (e_value=4e-125) Chlorophyll a-b binding protein 8, chloroplastic OS=Solanum lycopersicum GN=CAB8 PE=3 SV=1;; (*TAIR) AT1G61520.3 (e_value=2e-123) | Symbols: LHCA3 | photosystem I light harvesting complex gene 3 | chr1:22700152-22701149 FORWARD LENGTH=273;; (*ITAG)…	0.819705	0.963613	1.24009	1.36683	1.09732
NbS00004085g0015.1	0.25 0.2|1|1|1|5|0|225; (*GB) gi|110377793|gb|ABG73417.1| (e_value=7e-87) chloroplast pigment-binding protein CP26 [Nicotiana tabacum];; (*SWP) sp|Q9XF89|CB5_ARATH (e_value=2e-72) Chlorophyll a-b binding protein CP26, chloroplastic OS=Arabidopsis thaliana GN=LHCB5 PE=2 SV=1;; (*TAIR) AT4G10340.1 (e_value=1e-73) | Symbols: LHCB5 | light harvesting complex of photosystem II 5 | chr4:6408200-6409496…	0.762746	0.925676	1.15764	1.3614	1.09862
NbS00020769g0006.1	0.66 1|1|0.66|0.75|4|448|250; (*GB) gi|84620804|gb|ABC59516.1| (e_value=5e-102) chloroplast photosystem II 22 kDa component [Nicotiana benthamiana];; (*SWP) sp|Q9SMB4|PSBS_TOBAC (e_value=7e-100) Photosystem II 22 kDa protein, chloroplastic OS=Nicotiana tabacum GN=PSBS PE=2 SV=1;; (*TAIR) AT1G44575.1 (e_value=4e-69) | Symbols: NPQ4, PSBS | Chlorophyll A-B binding family protein | chr1:16871768-168…	0.741199	0.758499	1.17565	1.35074	1.12372
NbS00042109g0017.1	1 0.5|1|1|1|2|0|274; (*SWP) sp|P27524|CB4A_SOLLC (e_value=2e-160) Chlorophyll a-b binding protein CP24 10A, chloroplastic OS=Solanum lycopersicum GN=CAP10A PE=3 SV=1;; (*TAIR) AT1G15820.1 (e_value=4e-145) | Symbols: LHCB6, CP24 | light harvesting complex photosystem II subunit 6 | chr1:5446685-5447676 REVERSE LENGTH=258;; (*ITAG) Solyc01g105030.2.1 (e_value=2e-161) genomic_reference:SL2.40ch01 ge…	0.822626	0.878585	1.1371	1.32259	1.12421
NbS00008488g0031.1	0.75 0.4|1|0.75|0.8|5|0|143; (*GB) gi|261351266|gb|ACX71300.1| (e_value=1e-88) chloroplast pigment-binding protein CP26 [Capsicum annuum];; (*SWP) sp|Q9XF89|CB5_ARATH (e_value=2e-81) Chlorophyll a-b binding protein CP26, chloroplastic OS=Arabidopsis thaliana GN=LHCB5 PE=2 SV=1;; (*TAIR) AT4G10340.1 (e_value=1e-82) | Symbols: LHCB5 | light harvesting complex of photosystem II 5 | chr4:6408200-6409…	0.855671	0.821274	1.33295	1.50435	1.07477
NbS00037541g0008.1	1 0.66|1|1|1|3|0|118; (*GB) gi|224129182|ref|XP_002320521.1| (e_value=1e-35) predicted protein [Populus trichocarpa];; (*TAIR) AT4G13500.1 (e_value=3e-33) | Symbols: | unknown protein; FUNCTIONS IN: molecular_function unknown; INVOLVED IN: biological_process unknown; LOCATED IN: chloroplast; BEST Arabidopsis thaliana protein match is: unknown protein (TAIR:AT2G05310.1); Has 50 Blast hits to 50 pr…	0.823451	0.842365	1.31918	1.60208	1.17791
NbS00003075g0011.1	1 0.66|1|1|1|3|0|143; (*GB) gi|2499967|sp|Q41229.1|PSAEB_NICSY (e_value=1e-59) RecName: Full=Photosystem I reaction center subunit IV B, chloroplastic; Short=PSI-E B; Contains: RecName: Full=Photosystem I reaction center subunit IV B isoform 2; Flags: Precursor;; (*SWP) sp|Q41229|PSAEB_NICSY (e_value=3e-61) Photosystem I reaction center subunit IV B, chloroplastic OS=Nicotiana sylvestris GN=PSAEB…	0.853482	0.895433	1.26918	1.48195	1.16882
NbS00007177g0002.1	0.6 0.83|1|1|1|6|204|220; (*GB) gi|225441393|ref|XP_002278312.1| (e_value=4e-102) PREDICTED: uncharacterized protein LOC100241760 [Vitis vinifera];; (*SWP) sp|O48529|STR9_ARATH (e_value=1e-97) Rhodanese-like domain-containing protein 9, chloroplastic OS=Arabidopsis thaliana GN=STR9 PE=2 SV=1;; (*TAIR) AT2G42220.1 (e_value=1e-98) | Symbols: | Rhodanese/Cell cycle control phosphatase superfamily pr…	0.835507	1.02197	1.34373	1.6337	1.38116
NbS00010498g0007.1	1 1|1|0.5|1|3|646|228; (*GB) gi|384038831|gb|AFH58006.1| (e_value=5e-128) chloroplast PsbQ2 precursor [Nicotiana benthamiana];; (*SWP) sp|P12301|PSBQ_SPIOL (e_value=1e-78) Oxygen-evolving enhancer protein 3, chloroplastic OS=Spinacia oleracea GN=PSBQ PE=1 SV=1;; (*TAIR) AT4G05180.1 (e_value=4e-79) | Symbols: PSBQ, PSBQ-2, PSII-Q | photosystem II subunit Q-2 | chr4:2672093-2673170 REVERSE LENGTH=2…	0.841583	0.888157	1.09634	1.28396	1.07954
NbS00002044g0005.1	1 0.66|1|1|1|3|0|273; (*GB) gi|226872|prf||1609235A (e_value=3e-155) chlorophyll a/b binding protein;; (*SWP) sp|P27522|CB13_SOLLC (e_value=4e-156) Chlorophyll a-b binding protein 8, chloroplastic OS=Solanum lycopersicum GN=CAB8 PE=3 SV=1;; (*TAIR) AT1G61520.3 (e_value=2e-149) | Symbols: LHCA3 | photosystem I light harvesting complex gene 3 | chr1:22700152-22701149 FORWARD LENGTH=273;; (*ITAG) So…	0.77898	0.887271	1.23157	1.26779	1.17735
NbS00003434g0011.1	0.25 0.4|1|0.25|0|5|128|241; (*GB) gi|493723|emb|CAA45523.1| (e_value=2e-121) photosystem I light-harvesting chlorophyll a/b-binding protein [Nicotiana tabacum];; (*SWP) sp|P12360|CB11_SOLLC (e_value=4e-115) Chlorophyll a-b binding protein 6A, chloroplastic OS=Solanum lycopersicum GN=CAB6A PE=2 SV=1;; (*TAIR) AT3G54890.1 (e_value=1e-114) | Symbols: LHCA1 | photosystem I light harvesting complex g…	0.825693	0.998783	1.24455	1.48091	1.16387
NbS00015470g0013.1	1 1|1|0.71|0.75|8|256|216; (*GB) gi|18447913|dbj|BAB84322.1| (e_value=7e-130) ras-related protein RAB8-1 [Nicotiana tabacum];; (*SWP) sp|O24466|RAE1A_ARATH (e_value=3e-121) Ras-related protein RABE1a OS=Arabidopsis thaliana GN=RABE1A PE=1 SV=1;; (*TAIR) AT3G53610.3 (e_value=3e-122) | Symbols: ATRAB8, RAB8 | RAB GTPase homolog 8 | chr3:19876531-19878264 REVERSE LENGTH=216;; (*ITAG) Solyc09g010370.…	0.80415	0.9334	1.17692	1.3518	1.12268
NbS00013071g0024.1	1 0.5|1|1|1|2|0|185; (*SWP) sp|P27524|CB4A_SOLLC (e_value=3e-110) Chlorophyll a-b binding protein CP24 10A, chloroplastic OS=Solanum lycopersicum GN=CAP10A PE=3 SV=1;; (*TAIR) AT1G15820.1 (e_value=3e-96) | Symbols: LHCB6, CP24 | light harvesting complex photosystem II subunit 6 | chr1:5446685-5447676 REVERSE LENGTH=258;; (*ITAG) Solyc01g105030.2.1 (e_value=2e-111) genomic_reference:SL2.40ch01 gen…	0.775882	0.904916	1.25857	1.27979	1.16191
NbS00058919g0010.1	0.33 0.14|0.85|0.33|0.42|7|0|336; (*GB) gi|357481187|ref|XP_003610879.1| (e_value=2e-95) hypothetical protein MTR_5g008050 [Medicago truncatula];; (*SWP) sp|P80595|APY_SOLTU (e_value=5e-13) Apyrase OS=Solanum tuberosum GN=RROP1 PE=1 SV=2;; (*TAIR) AT5G17170.1 (e_value=3e-90) | Symbols: ENH1 | rubredoxin family protein | chr5:5649335-5650975 FORWARD LENGTH=271;; (*ITAG) Solyc03g096850.2.1 (e_value…	0.85477	0.896505	1.21764	1.38045	1.11595
NbS00024109g0009.1	1 1|1|0.8|0.83|6|425|264; (*GB) gi|224140263|ref|XP_002323503.1| (e_value=6e-85) predicted protein [Populus trichocarpa];; (*TAIR) AT2G36885.1 (e_value=8e-72) | Symbols: | unknown protein; FUNCTIONS IN: molecular_function unknown; LOCATED IN: chloroplast; EXPRESSED IN: 22 plant structures; EXPRESSED DURING: 13 growth stages; Has 172 Blast hits to 172 proteins in 58 species: Archae - 0; Bacteria -…	0.863505	0.863084	1.15976	1.32798	1.12921
NbS00035687g0007.1	1 0.75|1|1|1|4|0|274; (*GB) gi|84620802|gb|ABC59515.1| (e_value=9e-120) chloroplast photosystem II 22 kDa component [Nicotiana benthamiana];; (*SWP) sp|Q9SMB4|PSBS_TOBAC (e_value=2e-118) Photosystem II 22 kDa protein, chloroplastic OS=Nicotiana tabacum GN=PSBS PE=2 SV=1;; (*TAIR) AT1G44575.1 (e_value=1e-92) | Symbols: NPQ4, PSBS | Chlorophyll A-B binding family protein | chr1:16871768-16873194 FO…	0.798084	0.895572	1.20111	1.43331	1.17065
NbS00043682g0001.1	1 1|1|0.28|0.5|8|393|185; (*GB) gi|255581285|ref|XP_002531454.1| (e_value=2e-103) phosphatidylethanolamine n-methyltransferase, putative [Ricinus communis];; (*SWP) sp|Q0WPT7|Y2104_ARATH (e_value=4e-99) Uncharacterized methyltransferase At2g41040, chloroplastic OS=Arabidopsis thaliana GN=At2g41040 PE=1 SV=1;; (*TAIR) AT2G41040.1 (e_value=3e-100) | Symbols: | S-adenosyl-L-methionine-dependent meth…	0.850179	0.983166	1.15031	1.3533	1.34489
NbS00023951g0006.1	1 0.9|1|1|1|10|0|490; (*GB) gi|359482375|ref|XP_002265060.2| (e_value=0.0) PREDICTED: chaperone protein DnaJ-like [Vitis vinifera];; (*SWP) sp|Q8DKR7|DNAJ_THEEB (e_value=3e-120) Chaperone protein DnaJ OS=Thermosynechococcus elongatus (strain BP-1) GN=dnaJ PE=3 SV=2;; (*TAIR) AT1G80030.2 (e_value=0.0) | Symbols: | Molecular chaperone Hsp40/DnaJ family protein | chr1:30105398-30108873 REVERSE LENGT…	0.817222	0.964963	1.21163	1.38288	1.2299
NbS00050653g0003.1	1 1|1|0.69|0.64|14|378|508; (*GB) gi|109675118|gb|ABG37021.1| (e_value=0.0) aspartic protease [Nicotiana tabacum];; (*SWP) sp|P40782|CYPR1_CYNCA (e_value=0.0) Cyprosin (Fragment) OS=Cynara cardunculus GN=CYPRO1 PE=1 SV=2;; (*TAIR) AT1G11910.1 (e_value=0.0) | Symbols: APA1, ATAPA1 | aspartic proteinase A1 | chr1:4017119-4019874 REVERSE LENGTH=506;; (*ITAG) Solyc07g051850.2.1 (e_value=0.0) genomic_…	0.743811	1.02554	1.19977	1.41082	1.28281
NbS00029743g0007.1	1 0.75|1|0.66|0.75|4|0|276; (*GB) gi|38679323|gb|AAR26483.1| (e_value=1e-159) harpin binding protein 1 [Nicotiana tabacum];; (*SWP) sp|Q9LW57|PAP6_ARATH (e_value=7e-92) Probable plastid-lipid-associated protein 6, chloroplastic OS=Arabidopsis thaliana GN=PAP6 PE=1 SV=1;; (*TAIR) AT3G23400.1 (e_value=5e-93) | Symbols: FIB4 | Plastid-lipid associated protein PAP / fibrillin family protein | chr3:83…	0.805324	0.858649	1.14785	1.38579	1.31433
NbS00061418g0005.1	0.8 0.66|0.83|1|1|6|203|251; (*SWP) sp|Q02585|UCRIB_TOBAC (e_value=5e-131) Cytochrome b6-f complex iron-sulfur subunit 2, chloroplastic OS=Nicotiana tabacum GN=petC2 PE=2 SV=1;; (*TAIR) AT4G03280.1 (e_value=2e-101) | Symbols: PETC, PGR1 | photosynthetic electron transfer C | chr4:1440314-1441717 FORWARD LENGTH=229;; (*ITAG) Solyc12g005630.1.1 (e_value=5e-118) evidence_code:10F1H1E1IEG genomic_ref…	0.695821	0.857597	1.18039	1.29535	1.10362
NbS00031286g0002.1	-1 0|1|-1|1|1|0|151; (*ITAG) Solyc02g090100.1.1 (e_value=9e-30) evidence_code:10F1H0E1IEG genomic_reference:SL2.40ch02 gene_region:46306913-46307401 transcript_region:SL2.40ch02:46306913..46307401+ functional_description:"Unknown Protein (AHRD V1)";	0.697689	0.890148	1.14755	1.50006	1.19653
NbS00002520g0008.1	1 0.75|1|1|1|4|0|340; (*GB) gi|384038823|gb|AFH58002.1| (e_value=0.0) chloroplast PsbP2 precursor [Nicotiana benthamiana];; (*SWP) sp|P18212|PSBP2_TOBAC (e_value=0.0) Oxygen-evolving enhancer protein 2-2, chloroplastic OS=Nicotiana tabacum GN=PSBP2 PE=1 SV=2;; (*TAIR) AT1G06680.1 (e_value=5e-137) | Symbols: PSBP-1, OEE2, PSII-P, OE23 | photosystem II subunit P-1 | chr1:2047940-2049186 FORWARD LEN…	0.847366	0.800764	1.33533	1.40904	1.10313
NbS00039041g0001.1	-1 0|1|-1|1|1|0|102; (*ITAG) Solyc06g076790.1.1 (e_value=4e-25) evidence_code:10F1H0E1IEG genomic_reference:SL2.40ch06 gene_region:44091817-44092137 transcript_region:SL2.40ch06:44091817..44092137- functional_description:"Unknown Protein (AHRD V1)";	0.716925	1.10315	1.01827	1.0774	1.13716
NbS00006484g0005.1	-1 0|1|-1|1|1|0|108; (*GB) gi|461595|sp|P31853.2|ATPX_SPIOL (e_value=3e-52) RecName: Full=ATP synthase subunit b', chloroplastic; AltName: Full=ATP synthase F(0) sector subunit b'; AltName: Full=ATPase subunit II; Flags: Precursor;; (*SWP) sp|P31853|ATPX_SPIOL (e_value=9e-54) ATP synthase subunit b', chloroplastic OS=Spinacia oleracea GN=ATPG PE=1 SV=2;; (*TAIR) AT4G32260.1 (e_value=2e-40) | Symb…	0.842849	1.02172	1.28506	1.3678	1.12358
NbS00027024g0003.1	1 0.33|1|1|1|3|0|259; (*SWP) sp|Q9LXX5|PPD6_ARATH (e_value=1e-129) PsbP domain-containing protein 6, chloroplastic OS=Arabidopsis thaliana GN=PPD6 PE=1 SV=1;; (*TAIR) AT3G56650.1 (e_value=1e-130) | Symbols: | Mog1/PsbP/DUF1795-like photosystem II reaction center PsbP family protein | chr3:20984807-20985913 FORWARD LENGTH=262;; (*ITAG) Solyc06g065490.2.1 (e_value=3e-157) genomic_reference:SL2.40ch…	0.811169	0.855514	1.17526	1.28992	0.982933
NbS00016355g0013.1	1 0.85|1|0.83|0.71|7|0|449; (*GB) gi|255552604|ref|XP_002517345.1| (e_value=0.0) peptidyl-prolyl cis-trans isomerase, putative [Ricinus communis];; (*SWP) sp|Q9SSA5|CYP38_ARATH (e_value=0.0) Peptidyl-prolyl cis-trans isomerase CYP38, chloroplastic OS=Arabidopsis thaliana GN=CYP38 PE=1 SV=1;; (*TAIR) AT3G01480.1 (e_value=0.0) | Symbols: CYP38, ATCYP38 | cyclophilin 38 | chr3:188569-190674 FORWARD …	0.800374	0.927085	1.19981	1.38127	1.11165
NbS00007132g0019.1	1 1|1|1|1|4|370|268; (*GB) gi|384038825|gb|AFH58003.1| (e_value=0.0) chloroplast PsbP3 precursor [Nicotiana benthamiana];; (*SWP) sp|Q7DM39|PSBP1_TOBAC (e_value=0.0) Oxygen-evolving enhancer protein 2-1, chloroplastic OS=Nicotiana tabacum GN=PSBP1 PE=3 SV=2;; (*TAIR) AT1G06680.1 (e_value=9e-147) | Symbols: PSBP-1, OEE2, PSII-P, OE23 | photosystem II subunit P-1 | chr1:2047940-2049186 FORWARD LENG…	0.725968	0.807476	1.10146	1.3243	1.0248
NbS00020991g0024.1	0.83 0.71|1|0.83|0.71|7|1228|452; (*GB) gi|255552604|ref|XP_002517345.1| (e_value=0.0) peptidyl-prolyl cis-trans isomerase, putative [Ricinus communis];; (*SWP) sp|O49939|TLP40_SPIOL (e_value=0.0) Peptidyl-prolyl cis-trans isomerase, chloroplastic OS=Spinacia oleracea GN=TLP40 PE=1 SV=1;; (*TAIR) AT3G01480.1 (e_value=0.0) | Symbols: CYP38, ATCYP38 | cyclophilin 38 | chr3:188569-190674 FORWARD LEN…	0.787488	0.939007	1.24934	1.31971	1.04746
NbS00028918g0013.1	0.87 0.77|1|0.87|0.77|9|0|387; (*GB) gi|255571887|ref|XP_002526886.1| (e_value=8e-174) metalloendopeptidase, putative [Ricinus communis];; (*TAIR) AT5G05740.3 (e_value=1e-167) | Symbols: EGY2 | ethylene-dependent gravitropism-deficient and yellow-green-like 2 | chr5:1724023-1726859 REVERSE LENGTH=524;; (*ITAG) Solyc06g019200.2.1 (e_value=0.0) genomic_reference:SL2.40ch06 gene_region:14497192-1450…	0.804007	0.924978	1.21009	1.32972	1.29089
NbS00037672g0006.1	1 0.5|1|1|1|2|0|496; (*GB) gi|15982240|emb|CAC91565.1| (e_value=0.0) hydroperoxide lyase [Nicotiana attenuata];; (*SWP) sp|P48417|CP74_LINUS (e_value=2e-118) Allene oxide synthase, chloroplastic OS=Linum usitatissimum GN=CYP74A PE=1 SV=1;; (*TAIR) AT4G15440.1 (e_value=4e-151) | Symbols: HPL1, CYP74B2 | hydroperoxide lyase 1 | chr4:8835869-8838462 FORWARD LENGTH=384;; (*ITAG) Solyc07g049690.2.1 (e…	0.77586	0.837083	1.36841	1.37326	1.36002
NbS00000209g0008.1	0.66 0.5|1|0.66|0.75|4|0|287; (*GB) gi|304273260|gb|ADM18295.1| (e_value=6e-164) harpin binding protein 1 [Nicotiana benthamiana];; (*SWP) sp|Q9LW57|PAP6_ARATH (e_value=4e-102) Probable plastid-lipid-associated protein 6, chloroplastic OS=Arabidopsis thaliana GN=PAP6 PE=1 SV=1;; (*TAIR) AT3G23400.1 (e_value=3e-103) | Symbols: FIB4 | Plastid-lipid associated protein PAP / fibrillin family protein …	0.865882	0.962274	1.20129	1.35932	1.21421
NbS00001139g0012.1	0.77 0.8|1|0.77|0.7|10|176|599; (*GB) gi|356495992|ref|XP_003516854.1| (e_value=0.0) PREDICTED: serine/threonine-protein kinase STN7, chloroplastic-like [Glycine max];; (*SWP) sp|Q9S713|STT7_ARATH (e_value=0.0) Serine/threonine-protein kinase STN7, chloroplastic OS=Arabidopsis thaliana GN=STN7 PE=1 SV=1;; (*TAIR) AT1G68830.1 (e_value=0.0) | Symbols: STN7 | STT7 homolog STN7 | chr1:25872654-258754…	0.841454	0.888604	1.2116	1.33495	1.10164
NbS00041800g0010.1	0.66 0.25|0.75|0.66|0.75|4|0|151; (*GB) gi|6996562|emb|CAB75430.1| (e_value=7e-77) putative 16kDa membrane protein [Nicotiana tabacum];; (*TAIR) AT1G08380.1 (e_value=8e-69) | Symbols: PSAO | photosystem I subunit O | chr1:2641004-2641739 REVERSE LENGTH=140;; (*ITAG) Solyc06g074200.2.1 (e_value=2e-77) genomic_reference:SL2.40ch06 gene_region:42266515-42267823 transcript_region:SL2.40ch06:42266515.…	0.580236	0.574146	1.15146	1.32018	1.18388
NbS00028802g0013.1	1 0.75|1|0.66|0.75|4|390|192; (*GB) gi|357487425|ref|XP_003614000.1| (e_value=4e-52) hypothetical protein MTR_5g043580 [Medicago truncatula];; (*TAIR) AT2G03420.1 (e_value=2e-42) | Symbols: | unknown protein; Has 38 Blast hits to 38 proteins in 17 species: Archae - 0; Bacteria - 0; Metazoa - 0; Fungi - 0; Plants - 38; Viruses - 0; Other Eukaryotes - 0 (source: NCBI BLink). | chr2:1035100-1035937 …	0.656951	0.908664	1.26641	1.39459	1.09759
NbS00033752g0005.1	0.91 1|1|0.91|0.84|13|376|555; (*GB) gi|12003285|gb|AAG43519.1|AF210699_1 (e_value=0.0) granule-bound starch synthase [Perilla frutescens];; (*SWP) sp|Q43092|SSG1_PEA (e_value=0.0) Granule-bound starch synthase 1, chloroplastic/amyloplastic OS=Pisum sativum PE=1 SV=1;; (*TAIR) AT1G32900.1 (e_value=0.0) | Symbols: | UDP-Glycosyltransferase superfamily protein | chr1:11920582-11923506 REVERSE LENGT…	0.785934	0.644917	1.08259	1.22344	0.969552
NbS00017186g0002.1	-1 0|1|-1|1|1|0|112; (*TAIR) AT1G21500.1 (e_value=5e-14) | Symbols: | unknown protein; Has 29 Blast hits to 29 proteins in 12 species: Archae - 0; Bacteria - 0; Metazoa - 0; Fungi - 2; Plants - 27; Viruses - 0; Other Eukaryotes - 0 (source: NCBI BLink). | chr1:7530047-7530954 REVERSE LENGTH=126;; (*ITAG) Solyc12g019550.1.1 (e_value=6e-20) evidence_code:10F1H0E1IEG genomic_reference:SL2.40ch12 gen…	0.878134	0.893699	1.15669	1.36402	1.15585
NbS00055510g0007.1	1 0.5|1|1|1|2|0|603; (*GB) gi|337255727|gb|AEI61930.1| (e_value=0.0) carotenoid cleavage dioxygenase 4 [Nicotiana tabacum];; (*SWP) sp|O49675|CCD4_ARATH (e_value=0.0) Probable carotenoid cleavage dioxygenase 4, chloroplastic OS=Arabidopsis thaliana GN=CCD4 PE=1 SV=1;; (*TAIR) AT4G19170.1 (e_value=0.0) | Symbols: NCED4, CCD4 | nine-cis-epoxycarotenoid dioxygenase 4 | chr4:10481835-10483622 FORWARD…	0.710332	0.703265	1.1214	1.14575	0.97111
NbS00004029g0022.1	0 0|0.66|0|0|3|0|131; (*SWP) sp|Q09G50|PSBC_PLAOC (e_value=2e-51) Photosystem II CP43 chlorophyll apoprotein OS=Platanus occidentalis GN=psbC PE=3 SV=1;; (*ITAG) ATCG00280.1 (e_value=6e-52) | Symbols: PSBC | photosystem II reaction center protein C | chrC:33720-35141 FORWARD LENGTH=473;; (*ITAG) Solyc10g017940.1.1 (e_value=1e-42) evidence_code:10F0H1E0IEG genomic_reference:SL2.40ch10 gene_region:…	0.917826	0.91499	1.28155	1.39338	1.18769
NbS00001817g0017.1	1 1|1|1|1|6|163|465; (*GB) gi|363808214|ref|NP_001242232.1| (e_value=0.0) uncharacterized protein LOC100802136 [Glycine max];; (*TAIR) AT1G15980.1 (e_value=0.0) | Symbols: NDF1, NDH48 | NDH-dependent cyclic electron flow 1 | chr1:5489314-5491199 FORWARD LENGTH=461;; (*ITAG) Solyc03g116870.2.1 (e_value=0.0) genomic_reference:SL2.40ch03 gene_region:60179636-60182347 transcript_region:SL2.40ch03:601…	0.953313	0.997078	1.33105	1.61608	1.30161
NbS00037566g0018.1	0.5 0.66|1|0.5|0.66|3|36|116; (*GB) gi|255569027|ref|XP_002525483.1| (e_value=5e-32) conserved hypothetical protein [Ricinus communis];; (*SWP) sp|Q9FZ89|Y1815_ARATH (e_value=2e-28) UPF0426 protein At1g28150, chloroplastic OS=Arabidopsis thaliana GN=At1g28150 PE=1 SV=1;; (*TAIR) AT1G28150.1 (e_value=1e-29) | Symbols: | unknown protein; FUNCTIONS IN: molecular_function unknown; INVOLVED IN: biolog…	0.644773	0.754148	1.03419	1.23186	1.11527
NbS00055410g0001.1	0.5 0|0.66|1|1|3|0|171; (*GB) gi|86450874|gb|ABC96720.1| (e_value=3e-86) plastid fibrillin 2 [Coffea canephora];; (*SWP) sp|Q94KU5|PAP3_BRACM (e_value=6e-79) Plastid lipid-associated protein 3, chloroplastic OS=Brassica campestris GN=PAP3 PE=2 SV=1;; (*TAIR) AT2G35490.1 (e_value=1e-79) | Symbols: | Plastid-lipid associated protein PAP / fibrillin family protein | chr2:14912309-14913797 REVERSE LE…	0.64967	0.768129	1.33739	1.39898	1.52276
NbS00010560g0001.1	-1 0|1|-1|1|1|0|167; (*GB) gi|130271|sp|P17340.1|PLAS_SOLLC (e_value=1e-78) RecName: Full=Plastocyanin, chloroplastic; Flags: Precursor;; (*SWP) sp|P17340|PLAS_SOLLC (e_value=4e-80) Plastocyanin, chloroplastic OS=Solanum lycopersicum GN=PETE PE=2 SV=1;; (*TAIR) AT1G76100.1 (e_value=2e-69) | Symbols: PETE1 | plastocyanin 1 | chr1:28554217-28554732 REVERSE LENGTH=171;; (*ITAG) Solyc04g082010.1.1 (e…	0.765349	0.848395	1.47011	1.35262	0.999488
NbS00020253g0009.1	1 1|1|1|1|3|156|265; (*GB) gi|115794|sp|P27489.1|CB23_SOLLC (e_value=2e-176) RecName: Full=Chlorophyll a-b binding protein 13, chloroplastic; AltName: Full=LHCII type III CAB-13; Flags: Precursor;; (*SWP) sp|P27489|CB23_SOLLC (e_value=7e-178) Chlorophyll a-b binding protein 13, chloroplastic OS=Solanum lycopersicum GN=CAB13 PE=1 SV=1;; (*TAIR) AT5G54270.1 (e_value=3e-170) | Symbols: LHCB3, LHCB3*…	0.76143	0.895599	1.25081	1.52106	1.15954
NbS00011788g0002.1	-1 0|1|-1|1|1|0|112; (*TAIR) AT1G21500.1 (e_value=5e-14) | Symbols: | unknown protein; Has 29 Blast hits to 29 proteins in 12 species: Archae - 0; Bacteria - 0; Metazoa - 0; Fungi - 2; Plants - 27; Viruses - 0; Other Eukaryotes - 0 (source: NCBI BLink). | chr1:7530047-7530954 REVERSE LENGTH=126;; (*ITAG) Solyc12g019550.1.1 (e_value=6e-20) evidence_code:10F1H0E1IEG genomic_reference:SL2.40ch12 gen…	0.792507	0.811345	1.10599	1.25529	1.19404
NbC25782575g0001.1	-1 0|1|-1|1|1|0|98; (*GB) gi|305377032|dbj|BAJ15879.1| (e_value=6e-65) chlorophyll a/b binding protein-like protein [Torenia fournieri];; (*SWP) sp|P27491|CB27_TOBAC (e_value=2e-64) Chlorophyll a-b binding protein 7, chloroplastic OS=Nicotiana tabacum GN=CAB7 PE=3 SV=1;; (*TAIR) AT2G34430.1 (e_value=1e-59) | Symbols: LHB1B1, LHCB1.4 | light-harvesting chlorophyll-protein complex II subunit B1 | c…	0.670646	0.803913	1.05331	1.28021	0.996612
NbC25835994g0001.1	-1 0|1|-1|1|1|0|131; (*GB) gi|163867225|gb|ABY47652.1| (e_value=7e-24) one-helix protein [Ipomoea nil];; (*TAIR) AT1G34000.1 (e_value=4e-20) | Symbols: OHP2 | one-helix protein 2 | chr1:12358151-12358902 REVERSE LENGTH=172;; (*ITAG) Solyc12g056620.1.1 (e_value=2e-41) evidence_code:10F0H0E0IEG genomic_reference:SL2.40ch12 gene_region:47949241-47950974 transcript_region:SL2.40ch12:47949241..4795097…	0.793652	0.905573	1.1251	1.19563	1.01185
NbS00002772g0005.1	0 0|1|1|1|3|0|143; (*GB) gi|231610|sp|P29790.1|ATPG_TOBAC (e_value=3e-20) RecName: Full=ATP synthase gamma chain, chloroplastic; AltName: Full=F-ATPase gamma subunit; Flags: Precursor;; (*SWP) sp|P29790|ATPG_TOBAC (e_value=9e-22) ATP synthase gamma chain, chloroplastic OS=Nicotiana tabacum GN=ATPC PE=1 SV=1;; (*TAIR) AT4G04640.1 (e_value=3e-19) | Symbols: ATPC1 | ATPase, F1 complex, gamma subunit…	0.698849	0.777369	1.11623	1.05294	1.02663
NbS00021514g0005.1	-1 0|1|-1|1|1|0|211; (*GB) gi|255567017|ref|XP_002524491.1| (e_value=1e-92) conserved hypothetical protein [Ricinus communis];; (*ITAG) Solyc04g081330.2.1 (e_value=2e-107) genomic_reference:SL2.40ch04 gene_region:62945005-62948114 transcript_region:SL2.40ch04:62945005..62948114- functional_description:"Chromosome 11 contig 1 DNA sequence. (Fragment) (AHRD V1 *-*- Q00Z75_OSTTA)";	0.859265	0.996649	1.19221	1.34372	1.10979
NbS00009146g0004.1	1 1|1|0.8|0.83|6|210|259; (*GB) gi|225441393|ref|XP_002278312.1| (e_value=2e-122) PREDICTED: uncharacterized protein LOC100241760 [Vitis vinifera];; (*SWP) sp|O48529|STR9_ARATH (e_value=2e-115) Rhodanese-like domain-containing protein 9, chloroplastic OS=Arabidopsis thaliana GN=STR9 PE=2 SV=1;; (*TAIR) AT2G42220.1 (e_value=2e-116) | Symbols: | Rhodanese/Cell cycle control phosphatase superfamily …	0.783144	0.913378	1.05312	1.26155	1.08729
NbS00019210g0010.1	0.5 0.28|1|0.33|0.71|7|0|218; (*SWP) sp|Q9LS94|RAG3F_ARATH (e_value=6e-124) Ras-related protein RABG3f OS=Arabidopsis thaliana GN=RABG3F PE=2 SV=1;; (*TAIR) AT3G18820.1 (e_value=5e-125) | Symbols: ATRABG3F, ATRAB7B, RAB71, RABG3F, RAB7B | RAB GTPase homolog G3F | chr3:6484266-6486005 FORWARD LENGTH=206;; (*ITAG) Solyc01g109520.2.1 (e_value=3e-129) genomic_reference:SL2.40ch01 gene_region:88210021…	0.705451	0.852098	0.998025	1.17433	1.00582
NbS00008702g0001.1	0 0|1|1|1|2|0|138; (*GB) gi|384038819|gb|AFH58000.1| (e_value=1e-80) chloroplast PsbO4 precursor [Nicotiana benthamiana];; (*SWP) sp|Q40459|PSBO_TOBAC (e_value=1e-81) Oxygen-evolving enhancer protein 1, chloroplastic OS=Nicotiana tabacum GN=PSBO PE=2 SV=1;; (*TAIR) AT3G50820.1 (e_value=3e-75) | Symbols: PSBO2, PSBO-2, OEC33 | photosystem II subunit O-2 | chr3:18891008-18892311 REVERSE LENGTH=331;…	0.81289	0.827483	1.25336	1.3024	1.06785
NbS00032129g0003.1	1 1|1|1|1|2|290|265; (*SWP) sp|P12062|CB26_PETSP (e_value=0.0) Chlorophyll a-b binding protein 37, chloroplastic OS=Petunia sp. GN=CAB37 PE=3 SV=1;; (*TAIR) AT3G27690.1 (e_value=3e-175) | Symbols: LHCB2.4, LHCB2.3, LHCB2 | photosystem II light harvesting complex gene 2.3 | chr3:10256002-10256921 FORWARD LENGTH=266;; (*ITAG) Solyc07g047850.2.1 (e_value=0.0) genomic_reference:SL2.40ch07 gene_region…	0.788975	0.871625	1.17152	1.29631	1.05856
NbS00030604g0006.1	0.37 0.33|1|0.62|0.66|9|0|385; (*GB) gi|350535549|ref|NP_001234200.1| (e_value=5e-149) polygalacturonase [Solanum lycopersicum];; (*SWP) sp|Q9LW07|PGLR3_ARATH (e_value=8e-80) Probable polygalacturonase At3g15720 OS=Arabidopsis thaliana GN=At3g15720 PE=1 SV=1;; (*TAIR) AT3G15720.1 (e_value=6e-81) | Symbols: | Pectin lyase-like superfamily protein | chr3:5325329-5327457 REVERSE LENGTH=456;; (*ITAG)…	0.893668	1.0377	1.18917	1.38067	1.26552
NbS00007191g0012.1	0.5 0.4|0.8|0.5|0.8|5|0|214; (*GB) gi|356517028|ref|XP_003527192.1| (e_value=1e-45) PREDICTED: thylakoid lumenal 16.5 kDa protein, chloroplastic-like isoform 1 [Glycine max];; (*SWP) sp|O22773|TL16_ARATH (e_value=4e-40) Thylakoid lumenal 16.5 kDa protein, chloroplastic OS=Arabidopsis thaliana GN=At4g02530 PE=1 SV=3;; (*TAIR) AT4G02530.1 (e_value=3e-41) | Symbols: | chloroplast thylakoid lumen pro…	0.523582	0.734961	0.893394	1.01454	0.873804
NbS00018913g0006.1	0 0|1|0|0|3|0|125; (*GB) gi|225261|prf||1211235CW (e_value=8e-33) NADH dehydrogenase 1-like ORF 207;; (*SWP) sp|P06254|NU1C_TOBAC (e_value=5e-32) NAD(P)H-quinone oxidoreductase subunit 1, chloroplastic OS=Nicotiana tabacum GN=ndhA PE=3 SV=3;; (*ITAG) ATCG01100.1 (e_value=8e-22) | Symbols: NDHA | NADH dehydrogenase family protein | chrC:119847-122009 REVERSE LENGTH=360;; (*ITAG) Solyc02g011800.1.1…	0.729146	0.752263	0.925747	1.18812	1.02888
NbS00004558g0003.1	0 0|1|1|1|2|0|158; (*GB) gi|15982240|emb|CAC91565.1| (e_value=1e-83) hydroperoxide lyase [Nicotiana attenuata];; (*SWP) sp|P48417|CP74_LINUS (e_value=3e-35) Allene oxide synthase, chloroplastic OS=Linum usitatissimum GN=CYP74A PE=1 SV=1;; (*TAIR) AT5G42650.1 (e_value=4e-36) | Symbols: AOS, CYP74A, DDE2 | allene oxide synthase | chr5:17097803-17099359 REVERSE LENGTH=518;; (*ITAG) Solyc07g049690.2.…	0.739785	0.824262	1.39433	1.13008	1.48637
NbS00013637g0008.1	0.66 0.28|1|0.66|0.71|7|0|289; (*GB) gi|363814414|ref|NP_001242844.1| (e_value=4e-110) uncharacterized protein LOC100791538 [Glycine max];; (*SWP) sp|Q9FVR6|Y1222_ARATH (e_value=9e-98) Uncharacterized protein At1g32220, chloroplastic OS=Arabidopsis thaliana GN=At1g32220 PE=1 SV=1;; (*TAIR) AT1G32220.1 (e_value=7e-99) | Symbols: | NAD(P)-binding Rossmann-fold superfamily protein | chr1:11608038-11…	0.743253	0.864082	1.29644	1.10512	1.36856
NbC25918569g0001.1	-1 0|1|-1|1|1|0|103; (*GB) gi|195617694|gb|ACG30677.1| (e_value=1e-51) histone H4 [Zea mays];; (*SWP) sp|P0CG89|H4_SOYBN (e_value=1e-52) Histone H4 OS=Glycine max PE=3 SV=1;; (*TAIR) AT5G59970.1 (e_value=9e-54) | Symbols: | Histone superfamily protein | chr5:24146352-24146663 REVERSE LENGTH=103;; (*ITAG) Solyc11g066160.1.1 (e_value=8e-54) evidence_code:10F1H1E1IEG genomic_reference:SL2.40ch11 gen…	0.710311	0.928495	1.45779	1.20788	1.23928
NbS00000678g0001.1	-1 0|1|-1|1|1|0|147; (*GB) gi|82400146|gb|ABB72812.1| (e_value=5e-61) histone H2B-like protein [Solanum tuberosum];; (*SWP) sp|Q1S9I9|H2B1_MEDTR (e_value=3e-62) Probable histone H2B.1 OS=Medicago truncatula PE=3 SV=3;; (*TAIR) AT1G07790.1 (e_value=5e-62) | Symbols: HTB1 | Histone superfamily protein | chr1:2413049-2413495 FORWARD LENGTH=148;; (*ITAG) Solyc06g075800.1.1 (e_value=8e-64) evidence_co…	0.694621	0.79823	1.72405	1.02708	1.44181
NbS00038554g0002.1	1 1|1|0|0|2|167|146; (*GB) gi|311893223|dbj|BAJ25783.1| (e_value=2e-92) putative PR-10 type pathogenesis-related protein [Nicotiana tabacum];; (*SWP) sp|P85524|KIRO_ACTDE (e_value=1e-33) Kirola OS=Actinidia deliciosa PE=1 SV=1;; (*TAIR) AT1G70880.1 (e_value=2e-28) | Symbols: | Polyketide cyclase/dehydrase and lipid transport superfamily protein | chr1:26723086-26723717 REVERSE LENGTH=159;; (*ITAG…	0.761852	0.838545	1.39415	1.02113	1.38878
NbS00006531g0010.1	1 1|1|0.33|0|4|417|140; (*SWP) sp|Q84MP7|H2AV3_ORYSJ (e_value=1e-72) Probable histone H2A variant 3 OS=Oryza sativa subsp. japonica GN=Os03g0743400 PE=2 SV=1;; (*TAIR) AT2G38810.2 (e_value=2e-71) | Symbols: HTA8 | histone H2A 8 | chr2:16219444-16220679 REVERSE LENGTH=136;; (*ITAG) Solyc06g084090.2.1 (e_value=8e-73) genomic_reference:SL2.40ch06 gene_region:45626067-45629099 transcript_region:SL2.4…	0.847657	0.980459	1.49087	1.05759	1.2385
NbS00022894g0007.1	0 0.5|1|0|0.5|2|413|285	0.74142	0.971783	1.58841	1.18432	1.52051
NbC24872723g0001.1	-1 0|1|-1|1|1|0|212; (*GB) gi|161702915|gb|ABX76298.1| (e_value=2e-118) sexual organ expressed protein [Nicotiana alata];; (*SWP) sp|P58515|SPI2_SOLTU (e_value=1e-32) Serine protease inhibitor 2 OS=Solanum tuberosum PE=1 SV=1;; (*TAIR) AT1G17860.1 (e_value=4e-20) | Symbols: | Kunitz family trypsin and protease inhibitor protein | chr1:6149343-6149933 FORWARD LENGTH=196;; (*ITAG) Solyc03g019690.1.…	0.483803	0.423989	1.5048	1.04069	1.60329
NbS00026367g0006.1	1 0.66|1|1|1|3|219|228; (*SWP) sp|Q8LDV3|Y4320_ARATH (e_value=4e-27) Uncharacterized protein At4g13200, chloroplastic OS=Arabidopsis thaliana GN=At4g13200 PE=1 SV=2;; (*TAIR) AT4G13200.1 (e_value=3e-28) | Symbols: | unknown protein; FUNCTIONS IN: molecular_function unknown; INVOLVED IN: biological_process unknown; LOCATED IN: thylakoid, chloroplast thylakoid membrane, chloroplast, plastoglobule; …	0.75576	0.870655	1.16586	1.14714	1.2274
NbS00011129g0006.1	1 0.66|1|1|1|3|0|321; (*GB) gi|22261807|sp|P80471.2|LIPC_SOLTU (e_value=1e-170) RecName: Full=Light-induced protein, chloroplastic; AltName: Full=Drought-induced stress protein CDSP-34; Flags: Precursor;; (*SWP) sp|P80471|LIPC_SOLTU (e_value=3e-172) Light-induced protein, chloroplastic OS=Solanum tuberosum PE=1 SV=2;; (*TAIR) AT4G04020.1 (e_value=1e-109) | Symbols: FIB | fibrillin | chr4:1932161-…	0.794207	0.820388	1.36097	1.2405	1.50527
NbS00017463g0014.1	1 1|1|1|1|2|307|283; (*GB) gi|790929|gb|AAC41651.1| (e_value=3e-36) histone H1 [Nicotiana tabacum];; (*SWP) sp|P37218|H1_SOLLC (e_value=5e-23) Histone H1 OS=Solanum lycopersicum PE=3 SV=1;; (*TAIR) AT1G06760.1 (e_value=4e-19) | Symbols: | winged-helix DNA-binding transcription factor family protein | chr1:2076687-2077616 REVERSE LENGTH=274;; (*ITAG) Solyc06g084020.2.1 (e_value=3e-33) genomic_refe…	0.751049	0.830647	1.70447	0.6999	1.44886
NbS00000678g0002.1	-1 0|1|-1|1|1|0|147; (*GB) gi|82400146|gb|ABB72812.1| (e_value=5e-61) histone H2B-like protein [Solanum tuberosum];; (*SWP) sp|Q1S9I9|H2B1_MEDTR (e_value=3e-62) Probable histone H2B.1 OS=Medicago truncatula PE=3 SV=3;; (*TAIR) AT1G07790.1 (e_value=5e-62) | Symbols: HTB1 | Histone superfamily protein | chr1:2413049-2413495 FORWARD LENGTH=148;; (*ITAG) Solyc06g075800.1.1 (e_value=8e-64) evidence_co…	0.888682	0.856357	1.35809	0.9742	1.25238
NbS00025880g0004.1	0.8 0.83|1|1|1|6|157|599; (*GB) gi|357468175|ref|XP_003604372.1| (e_value=0.0) Peptidase M50 family [Medicago truncatula];; (*TAIR) AT1G17870.1 (e_value=0.0) | Symbols: ATEGY3, EGY3 | ethylene-dependent gravitropism-deficient and yellow-green-like 3 | chr1:6150036-6152185 REVERSE LENGTH=573;; (*ITAG) Solyc01g106820.2.1 (e_value=0.0) genomic_reference:SL2.40ch01 gene_region:86331805-86335838 trans…	0.75984	0.766857	1.28207	1.09717	1.1502
NbS00018815g0001.1	1 0.5|1|1|1|2|0|305; (*GB) gi|34811740|gb|AAQ82703.1| (e_value=0.0) potyviral capsid protein interacting protein 2b [Nicotiana tabacum];; (*SWP) sp|Q80Y75|DJB13_MOUSE (e_value=5e-76) DnaJ homolog subfamily B member 13 OS=Mus musculus GN=Dnajb13 PE=2 SV=1;; (*TAIR) AT1G10350.1 (e_value=4e-141) | Symbols: | DNAJ heat shock family protein | chr1:3393595-3394860 REVERSE LENGTH=349;; (*ITAG) Solyc05g0…	0.905288	1.01046	1.60473	0.943164	1.3933
NbS00004222g0004.1	1 1|1|1|1|2|322|146; (*GB) gi|311893225|dbj|BAJ25784.1| (e_value=2e-97) putative PR-10 type pathogenesis-related protein [Nicotiana tabacum];; (*SWP) sp|P85524|KIRO_ACTDE (e_value=3e-34) Kirola OS=Actinidia deliciosa PE=1 SV=1;; (*TAIR) AT1G70890.1 (e_value=4e-29) | Symbols: MLP43 | MLP-like protein 43 | chr1:26725912-26726489 REVERSE LENGTH=158;; (*ITAG) Solyc04g007760.2.1 (e_value=2e-87) genomi…	0.884298	0.717929	1.55085	1.15489	1.18983
NbS00000948g0004.1	0.66 0.25|1|0.33|0.25|4|0|345; (*GB) gi|224119092|ref|XP_002317983.1| (e_value=2e-103) predicted protein [Populus trichocarpa];; (*SWP) sp|Q96330|FLS1_ARATH (e_value=3e-32) Flavonol synthase/flavanone 3-hydroxylase OS=Arabidopsis thaliana GN=FLS1 PE=1 SV=1;; (*TAIR) AT5G08640.2 (e_value=2e-33) | Symbols: FLS1 | flavonol synthase 1 | chr5:2804009-2805175 FORWARD LENGTH=336;; (*ITAG) Solyc03g116290…	0.857933	0.869782	1.4494	1.21481	1.1757
NbS00001224g0008.1	1 1|1|1|1|5|257|298; (*GB) gi|255546463|ref|XP_002514291.1| (e_value=6e-128) signal peptidase I, putative [Ricinus communis];; (*SWP) sp|Q8H0W1|PLSP1_ARATH (e_value=2e-123) Chloroplast processing peptidase OS=Arabidopsis thaliana GN=PLSP1 PE=2 SV=2;; (*TAIR) AT3G24590.1 (e_value=2e-124) | Symbols: PLSP1 | plastidic type i signal peptidase 1 | chr3:8970694-8972020 FORWARD LENGTH=291;; (*ITAG) Soly…	0.985943	1.52557	1.47775	1.19466	1.10613
NbS00000603g0001.1	0 0|1|1|1|2|0|163; (*GB) gi|40287496|gb|AAR83862.1| (e_value=1e-82) elicitor-inducible protein EIG-J7 [Capsicum annuum];; (*TAIR) AT4G39730.1 (e_value=2e-70) | Symbols: | Lipase/lipooxygenase, PLAT/LH2 family protein | chr4:18432950-18433581 FORWARD LENGTH=181;; (*ITAG) Solyc04g054980.2.1 (e_value=7e-94) genomic_reference:SL2.40ch04 gene_region:52664826-52665968 transcript_region:SL2.40ch04:52664…	0.809625	0.988237	1.22965	1.17168	1.18558
NbS00004744g0013.1	1 1|1|1|1|2|316|133; (*GB) gi|118484619|gb|ABK94182.1| (e_value=3e-58) unknown [Populus trichocarpa];; (*SWP) sp|Q9LHQ5|H2A2_ARATH (e_value=4e-57) Probable histone H2A.2 OS=Arabidopsis thaliana GN=At3g20670 PE=1 SV=1;; (*TAIR) AT3G20670.1 (e_value=3e-58) | Symbols: HTA13 | histone H2A 13 | chr3:7229472-7229963 FORWARD LENGTH=132;; (*ITAG) Solyc12g005270.1.1 (e_value=3e-61) evidence_code:10F1H1E1I…	0.774606	0.834875	1.4054	0.980396	1.19315
NbS00020204g0014.1	1 1|1|0.9|0.90|11|294|542; (*GB) gi|225448729|ref|XP_002275465.1| (e_value=0.0) PREDICTED: uncharacterized aarF domain-containing protein kinase At5g05200, chloroplastic [Vitis vinifera];; (*SWP) sp|Q9ASX5|Y5520_ARATH (e_value=0.0) Uncharacterized aarF domain-containing protein kinase At5g05200, chloroplastic OS=Arabidopsis thaliana GN=At5g05200 PE=1 SV=1;; (*TAIR) AT5G05200.1 (e_value=0.0) | Sym…	0.739014	0.642056	1.24827	0.90242	1.25499
NbS00060756g0002.1	-1 0|1|-1|1|1|0|320; (*GB) gi|15982240|emb|CAC91565.1| (e_value=0.0) hydroperoxide lyase [Nicotiana attenuata];; (*SWP) sp|Q96242|CP74A_ARATH (e_value=8e-75) Allene oxide synthase, chloroplastic OS=Arabidopsis thaliana GN=CYP74A PE=1 SV=3;; (*TAIR) AT4G15440.1 (e_value=9e-127) | Symbols: HPL1, CYP74B2 | hydroperoxide lyase 1 | chr4:8835869-8838462 FORWARD LENGTH=384;; (*ITAG) Solyc07g049690.2.1 (…	0.830408	0.875336	1.14607	1.12652	1.29259
NbS00006130g0035.1	1 1|1|0.75|0.4|5|684|545; (*GB) gi|555655|gb|AAA50196.1| (e_value=2e-123) DNA-binding protein [Nicotiana tabacum];; (*TAIR) AT3G18035.1 (e_value=8e-20) | Symbols: HON4 | winged-helix DNA-binding transcription factor family protein | chr3:6169384-6171558 REVERSE LENGTH=480;; (*ITAG) Solyc03g119130.2.1 (e_value=5e-68) genomic_reference:SL2.40ch03 gene_region:61877151-61881943 transcript_region:SL2.…	0.821213	0.926725	1.32139	1.10307	1.18716
NbS00006944g0020.1	1 0.66|1|1|1|3|0|321; (*GB) gi|22261807|sp|P80471.2|LIPC_SOLTU (e_value=1e-154) RecName: Full=Light-induced protein, chloroplastic; AltName: Full=Drought-induced stress protein CDSP-34; Flags: Precursor;; (*SWP) sp|P80471|LIPC_SOLTU (e_value=4e-156) Light-induced protein, chloroplastic OS=Solanum tuberosum PE=1 SV=2;; (*TAIR) AT4G22240.1 (e_value=4e-103) | Symbols: | Plastid-lipid associated prot…	0.791528	0.800653	1.51106	1.31552	1.72385
NbS00017233g0003.1	-1 0|1|-1|1|1|0|146; (*SWP) sp|P93354|H2B_TOBAC (e_value=4e-62) Histone H2B OS=Nicotiana tabacum GN=HIS2B PE=2 SV=3;; (*TAIR) AT5G59910.1 (e_value=6e-63) | Symbols: HTB4 | Histone superfamily protein | chr5:24127206-24127658 FORWARD LENGTH=150;; (*ITAG) Solyc11g007920.1.1 (e_value=1e-62) evidence_code:10F1H1E1IEG genomic_reference:SL2.40ch11 gene_region:2160950-2161384 transcript_region:SL2.40ch1…	0.915186	0.875548	1.74113	1.13646	1.5465
NbS00016617g0001.1	protein	1.30053	1.0213	2.50338	0.525354	1.53503
NbS00020349g0004.1	-1 0|1|-1|1|1|0|125; (*SWP) sp|P68428|H32_WHEAT (e_value=1e-72) Histone H3.2 OS=Triticum aestivum PE=1 SV=2;; (*TAIR) AT5G65360.1 (e_value=1e-73) | Symbols: | Histone superfamily protein | chr5:26120099-26120509 REVERSE LENGTH=136;; (*ITAG) Solyc10g008910.1.1 (e_value=9e-74) evidence_code:10F1H1E1IEG genomic_reference:SL2.40ch10 gene_region:2935607-2936017 transcript_region:SL2.40ch10:2935607..29…	0.778842	0.779398	1.19173	0.76199	1.09171
NbS00024142g0001.1	-1 0|1|-1|1|1|0|175; (*GB) gi|62900628|sp|Q9ZP40.1|PG1_PEA (e_value=1e-33) RecName: Full=Plastoglobulin-1, chloroplastic; Flags: Precursor;; (*SWP) sp|Q9ZP40|PG1_PEA (e_value=4e-35) Plastoglobulin-1, chloroplastic OS=Pisum sativum GN=PG1 PE=1 SV=1;; (*TAIR) AT2G35490.1 (e_value=5e-33) | Symbols: | Plastid-lipid associated protein PAP / fibrillin family protein | chr2:14912309-14913797 REVERSE LEN…	0.795892	0.837107	1.16009	1.07137	1.2633
NbS00010327g0009.1	-1 0|1|-1|1|1|0|212; (*GB) gi|255567017|ref|XP_002524491.1| (e_value=4e-91) conserved hypothetical protein [Ricinus communis];; (*ITAG) Solyc04g081330.2.1 (e_value=1e-112) genomic_reference:SL2.40ch04 gene_region:62945005-62948114 transcript_region:SL2.40ch04:62945005..62948114- functional_description:"Chromosome 11 contig 1 DNA sequence. (Fragment) (AHRD V1 *-*- Q00Z75_OSTTA)";	0.812662	0.792612	1.22759	1.00601	0.903461
NbS00008430g0003.1	1 0|1|1|1|2|0|148; (*GB) gi|146336941|gb|ABQ23584.1| (e_value=2e-56) putative histone [Medicago truncatula];; (*SWP) sp|Q1S9I9|H2B1_MEDTR (e_value=3e-57) Probable histone H2B.1 OS=Medicago truncatula PE=3 SV=3;; (*TAIR) AT1G07790.1 (e_value=4e-58) | Symbols: HTB1 | Histone superfamily protein | chr1:2413049-2413495 FORWARD LENGTH=148;; (*ITAG) Solyc11g007920.1.1 (e_value=2e-58) evidence_code:10F1…	0.839614	0.777759	1.49312	1.06978	1.23926
NbS00008178g0018.1	1 1|1|1|1|2|157|148; (*GB) gi|27529852|dbj|BAC53941.1| (e_value=4e-56) H2A histone [Nicotiana tabacum];; (*SWP) sp|P25469|H2A1_SOLLC (e_value=1e-54) Histone H2A.1 OS=Solanum lycopersicum PE=2 SV=1;; (*TAIR) AT5G59870.1 (e_value=3e-50) | Symbols: HTA6 | histone H2A 6 | chr5:24115605-24116144 REVERSE LENGTH=150;; (*ITAG) Solyc01g099410.2.1 (e_value=7e-56) genomic_reference:SL2.40ch01 gene_region:81…	0.832438	0.890873	1.35168	0.833827	1.22094
NbS00033032g0015.1	protein	0.825309	0.848585	1.15158	1.00116	1.29168
NbC25090256g0001.1	1 0|1|0|0|2|0|65; (*GB) gi|311893229|dbj|BAJ25786.1| (e_value=5e-25) putative PR-10 type pathogenesis-related protein [Nicotiana tabacum];; (*SWP) sp|P85524|KIRO_ACTDE (e_value=4e-15) Kirola OS=Actinidia deliciosa PE=1 SV=1;; (*ITAG) Solyc04g007760.2.1 (e_value=7e-26) genomic_reference:SL2.40ch04 gene_region:1435905-1437368 transcript_region:SL2.40ch04:1435905..1437368+ go_terms:GO:0009607 functi…	0.725487	0.692672	1.2367	0.757992	1.18883
NbS00001050g0001.1	-1 0|1|-1|1|1|0|147; (*GB) gi|388522051|gb|AFK49087.1| (e_value=3e-60) unknown [Lotus japonicus];; (*SWP) sp|P40283|H2B11_ARATH (e_value=2e-61) Histone H2B.11 OS=Arabidopsis thaliana GN=At5g59910 PE=1 SV=5;; (*TAIR) AT5G59910.1 (e_value=1e-62) | Symbols: HTB4 | Histone superfamily protein | chr5:24127206-24127658 FORWARD LENGTH=150;; (*ITAG) Solyc11g007930.1.1 (e_value=4e-63) evidence_code:10F0H1…	0.902539	0.907697	1.82193	1.15394	1.53703
NbS00054073g0003.1	0 0|0.5|0|0|2|0|127; (*GB) gi|18654477|gb|AAL35363.2|AF442385_1 (e_value=4e-53) thioredoxin peroxidase [Capsicum annuum];; (*SWP) sp|Q9FR35|PRX2C_ORYSJ (e_value=4e-48) Peroxiredoxin-2C OS=Oryza sativa subsp. japonica GN=PRXIIC PE=1 SV=1;; (*TAIR) AT1G65980.1 (e_value=9e-48) | Symbols: TPX1 | thioredoxin-dependent peroxidase 1 | chr1:24559524-24560753 REVERSE LENGTH=162;; (*ITAG) Solyc07g020860.2.…	0.832834	1.0188	1.17939	1.11338	1.25995
NbS00007615g0210.1	0.95 0.90|1|0.85|0.76|21|436|704	0.815746	0.939705	1.27595	1.05975	1.08715
NbS00024015g0008.1	0.5 0|1|0.5|0.33|3|0|1175; (*GB) gi|225450071|ref|XP_002274296.1| (e_value=0.0) PREDICTED: protein OBERON 4-like [Vitis vinifera];; (*SWP) sp|Q84TI3|OBE4_ARATH (e_value=0.0) Protein OBERON 4 OS=Arabidopsis thaliana GN=OBE4 PE=1 SV=2;; (*TAIR) AT3G63500.2 (e_value=0.0) | Symbols: | Protein of unknown function (DUF1423) | chr3:23446331-23449991 REVERSE LENGTH=1162;; (*ITAG) Solyc01g087490.2.1 (e_va…	0.608587	0.525646	0.926769	0.809817	0.955939
NbS00016136g0003.1	0 0|1|1|1|3|0|533; (*GB) gi|392465167|dbj|BAM24707.1| (e_value=0.0) Heat shock protein 70 [Nicotiana tabacum];; (*SWP) sp|P27322|HSP72_SOLLC (e_value=0.0) Heat shock cognate 70 kDa protein 2 OS=Solanum lycopersicum GN=HSC-2 PE=2 SV=1;; (*TAIR) AT5G02500.1 (e_value=0.0) | Symbols: HSC70-1, HSP70-1, AT-HSC70-1, HSC70 | heat shock cognate protein 70-1 | chr5:554055-556334 REVERSE LENGTH=651;; (*ITAG…	0.886365	1.14687	1.3183	1.20143	1.42922
